# Supplementary material for: Molecular characterization and genetic diversity of Jatropha curcas L. in Costa Rica
Source: PeerJ. 2017 Feb 9;5:e2931. doi: 10.7717/peerj.2931 (PMC5345823; doi:10.7717/peerj.2931)
Supplement: Data S1 — Results obtained with molecular markers using Powermarker 3.25 software (Liu & Muse, 2005). [file peerj-05-2931-s001.txt]

Row	Assay	Marker	Allele1	Allele2
1	1	JEST-01	240	240
2	1	JEST-28	260	260
3	1	JEST-47	400	400
4	1	JEST-86	370	370
5	1	JEST-92	400	410
6	1	JEST-93	250	240
7	1	JEST-95	350	350
8	1	JEST-96	250	250
9	1	JEST-98	300	300
10	1	JEST-99	350	370
11	1	JEST-101	?	?
12	1	JEST-102	300	300
13	1	JEST-118	300	300
14	1	JEST-161	300	300
15	1	JEST-162	250	250
16	1	JEST-163	200	200
17	1	JEST-164	300	290
18	1	JEST-178	400	395
19	1	JSSR-203	200	170
20	2	JEST-01	230	230
21	2	JEST-28	255	255
22	2	JEST-47	400	400
23	2	JEST-86	370	370
24	2	JEST-92	400	410
25	2	JEST-93	250	240
26	2	JEST-95	350	350
27	2	JEST-96	250	230
28	2	JEST-98	?	?
29	2	JEST-99	350	370
30	2	JEST-101	220	230
31	2	JEST-102	300	300
32	2	JEST-118	300	350
33	2	JEST-161	300	300
34	2	JEST-162	250	280
35	2	JEST-163	200	200
36	2	JEST-164	300	290
37	2	JEST-178	?	?
38	2	JSSR-203	?	?
39	3	JEST-01	230	230
40	3	JEST-28	255	255
41	3	JEST-47	?	?
42	3	JEST-86	370	370
43	3	JEST-92	400	410
44	3	JEST-93	250	250
45	3	JEST-95	350	350
46	3	JEST-96	250	230
47	3	JEST-98	300	300
48	3	JEST-99	350	350
49	3	JEST-101	230	230
50	3	JEST-102	300	300
51	3	JEST-118	300	300
52	3	JEST-161	300	300
53	3	JEST-162	250	250
54	3	JEST-163	200	200
55	3	JEST-164	300	290
56	3	JEST-178	400	395
57	3	JSSR-203	200	170
58	4	JEST-01	220	220
59	4	JEST-28	255	255
60	4	JEST-47	400	400
61	4	JEST-86	370	370
62	4	JEST-92	400	410
63	4	JEST-93	250	250
64	4	JEST-95	350	350
65	4	JEST-96	250	230
66	4	JEST-98	300	300
67	4	JEST-99	350	350
68	4	JEST-101	230	230
69	4	JEST-102	300	295
70	4	JEST-118	300	350
71	4	JEST-161	300	300
72	4	JEST-162	250	270
73	4	JEST-163	200	200
74	4	JEST-164	300	290
75	4	JEST-178	400	395
76	4	JSSR-203	200	170
77	5	JEST-01	220	220
78	5	JEST-28	255	255
79	5	JEST-47	400	400
80	5	JEST-86	370	370
81	5	JEST-92	400	410
82	5	JEST-93	250	250
83	5	JEST-95	350	350
84	5	JEST-96	250	230
85	5	JEST-98	300	300
86	5	JEST-99	350	350
87	5	JEST-101	220	230
88	5	JEST-102	300	295
89	5	JEST-118	300	350
90	5	JEST-161	300	300
91	5	JEST-162	?	?
92	5	JEST-163	200	200
93	5	JEST-164	300	290
94	5	JEST-178	400	395
95	5	JSSR-203	?	?
96	6	JEST-01	?	?
97	6	JEST-28	255	255
98	6	JEST-47	400	400
99	6	JEST-86	370	370
100	6	JEST-92	400	410
101	6	JEST-93	250	250
102	6	JEST-95	350	350
103	6	JEST-96	250	230
104	6	JEST-98	300	300
105	6	JEST-99	350	350
106	6	JEST-101	220	230
107	6	JEST-102	300	295
108	6	JEST-118	300	350
109	6	JEST-161	300	300
110	6	JEST-162	250	270
111	6	JEST-163	200	200
112	6	JEST-164	300	290
113	6	JEST-178	400	395
114	6	JSSR-203	200	170
115	7	JEST-01	?	?
116	7	JEST-28	255	255
117	7	JEST-47	400	400
118	7	JEST-86	370	370
119	7	JEST-92	400	410
120	7	JEST-93	250	250
121	7	JEST-95	350	350
122	7	JEST-96	250	230
123	7	JEST-98	300	300
124	7	JEST-99	350	350
125	7	JEST-101	220	230
126	7	JEST-102	300	295
127	7	JEST-118	300	350
128	7	JEST-161	300	300
129	7	JEST-162	?	?
130	7	JEST-163	200	200
131	7	JEST-164	300	290
132	7	JEST-178	400	395
133	7	JSSR-203	200	170
134	8	JEST-01	230	220
135	8	JEST-28	255	255
136	8	JEST-47	400	350
137	8	JEST-86	380	380
138	8	JEST-92	400	410
139	8	JEST-93	250	250
140	8	JEST-95	350	350
141	8	JEST-96	250	230
142	8	JEST-98	300	300
143	8	JEST-99	350	350
144	8	JEST-101	220	230
145	8	JEST-102	300	295
146	8	JEST-118	300	350
147	8	JEST-161	300	300
148	8	JEST-162	250	280
149	8	JEST-163	200	200
150	8	JEST-164	300	290
151	8	JEST-178	400	400
152	8	JSSR-203	200	170
153	9	JEST-01	230	220
154	9	JEST-28	255	255
155	9	JEST-47	400	400
156	9	JEST-86	380	380
157	9	JEST-92	400	410
158	9	JEST-93	250	250
159	9	JEST-95	350	350
160	9	JEST-96	250	230
161	9	JEST-98	300	300
162	9	JEST-99	350	350
163	9	JEST-101	220	230
164	9	JEST-102	300	300
165	9	JEST-118	300	350
166	9	JEST-161	300	300
167	9	JEST-162	?	?
168	9	JEST-163	200	200
169	9	JEST-164	300	290
170	9	JEST-178	400	395
171	9	JSSR-203	200	170
172	10	JEST-01	230	220
173	10	JEST-28	255	255
174	10	JEST-47	400	400
175	10	JEST-86	380	380
176	10	JEST-92	400	410
177	10	JEST-93	250	250
178	10	JEST-95	350	350
179	10	JEST-96	250	230
180	10	JEST-98	300	300
181	10	JEST-99	350	370
182	10	JEST-101	230	230
183	10	JEST-102	300	300
184	10	JEST-118	300	350
185	10	JEST-161	300	300
186	10	JEST-162	?	?
187	10	JEST-163	200	200
188	10	JEST-164	300	290
189	10	JEST-178	400	400
190	10	JSSR-203	200	170
191	11	JEST-01	230	220
192	11	JEST-28	255	255
193	11	JEST-47	400	350
194	11	JEST-86	380	380
195	11	JEST-92	400	410
196	11	JEST-93	250	250
197	11	JEST-95	350	350
198	11	JEST-96	250	250
199	11	JEST-98	300	300
200	11	JEST-99	?	?
201	11	JEST-101	220	230
202	11	JEST-102	300	295
203	11	JEST-118	300	350
204	11	JEST-161	300	300
205	11	JEST-162	260	260
206	11	JEST-163	200	200
207	11	JEST-164	300	300
208	11	JEST-178	400	400
209	11	JSSR-203	200	170
210	12	JEST-01	230	220
211	12	JEST-28	255	255
212	12	JEST-47	400	400
213	12	JEST-86	380	380
214	12	JEST-92	400	410
215	12	JEST-93	250	230
216	12	JEST-95	350	350
217	12	JEST-96	250	250
218	12	JEST-98	300	300
219	12	JEST-99	350	370
220	12	JEST-101	220	230
221	12	JEST-102	300	300
222	12	JEST-118	300	350
223	12	JEST-161	300	300
224	12	JEST-162	?	?
225	12	JEST-163	200	200
226	12	JEST-164	300	300
227	12	JEST-178	400	400
228	12	JSSR-203	200	170
229	13	JEST-01	230	230
230	13	JEST-28	255	255
231	13	JEST-47	400	400
232	13	JEST-86	380	380
233	13	JEST-92	400	410
234	13	JEST-93	250	230
235	13	JEST-95	350	350
236	13	JEST-96	250	250
237	13	JEST-98	300	300
238	13	JEST-99	350	370
239	13	JEST-101	220	230
240	13	JEST-102	300	300
241	13	JEST-118	300	300
242	13	JEST-161	300	300
243	13	JEST-162	265	310
244	13	JEST-163	200	200
245	13	JEST-164	?	?
246	13	JEST-178	400	395
247	13	JSSR-203	200	170
248	14	JEST-01	240	230
249	14	JEST-28	255	255
250	14	JEST-47	400	400
251	14	JEST-86	370	370
252	14	JEST-92	400	400
253	14	JEST-93	250	230
254	14	JEST-95	?	?
255	14	JEST-96	250	230
256	14	JEST-98	300	300
257	14	JEST-99	350	370
258	14	JEST-101	230	230
259	14	JEST-102	300	300
260	14	JEST-118	300	300
261	14	JEST-161	300	300
262	14	JEST-162	250	280
263	14	JEST-163	200	200
264	14	JEST-164	?	?
265	14	JEST-178	400	400
266	14	JSSR-203	200	170
267	15	JEST-01	240	230
268	15	JEST-28	255	255
269	15	JEST-47	400	400
270	15	JEST-86	370	370
271	15	JEST-92	400	410
272	15	JEST-93	250	250
273	15	JEST-95	350	350
274	15	JEST-96	250	230
275	15	JEST-98	300	300
276	15	JEST-99	350	370
277	15	JEST-101	220	230
278	15	JEST-102	300	300
279	15	JEST-118	300	350
280	15	JEST-161	300	300
281	15	JEST-162	250	250
282	15	JEST-163	200	190
283	15	JEST-164	300	290
284	15	JEST-178	400	400
285	15	JSSR-203	200	200
286	16	JEST-01	230	220
287	16	JEST-28	255	255
288	16	JEST-47	400	400
289	16	JEST-86	370	370
290	16	JEST-92	400	410
291	16	JEST-93	250	250
292	16	JEST-95	350	350
293	16	JEST-96	250	250
294	16	JEST-98	300	300
295	16	JEST-99	350	350
296	16	JEST-101	220	230
297	16	JEST-102	300	300
298	16	JEST-118	300	350
299	16	JEST-161	300	300
300	16	JEST-162	250	290
301	16	JEST-163	200	190
302	16	JEST-164	300	290
303	16	JEST-178	400	395
304	16	JSSR-203	200	170
305	17	JEST-01	220	220
306	17	JEST-28	255	255
307	17	JEST-47	?	?
308	17	JEST-86	370	370
309	17	JEST-92	?	?
310	17	JEST-93	250	250
311	17	JEST-95	350	350
312	17	JEST-96	250	250
313	17	JEST-98	300	300
314	17	JEST-99	350	350
315	17	JEST-101	230	230
316	17	JEST-102	300	300
317	17	JEST-118	300	300
318	17	JEST-161	300	300
319	17	JEST-162	250	285
320	17	JEST-163	200	190
321	17	JEST-164	300	290
322	17	JEST-178	400	395
323	17	JSSR-203	200	170
324	18	JEST-01	220	220
325	18	JEST-28	255	255
326	18	JEST-47	400	400
327	18	JEST-86	350	350
328	18	JEST-92	400	410
329	18	JEST-93	250	250
330	18	JEST-95	350	350
331	18	JEST-96	250	250
332	18	JEST-98	300	300
333	18	JEST-99	350	350
334	18	JEST-101	230	230
335	18	JEST-102	300	300
336	18	JEST-118	300	300
337	18	JEST-161	300	300
338	18	JEST-162	250	285
339	18	JEST-163	200	190
340	18	JEST-164	300	290
341	18	JEST-178	400	395
342	18	JSSR-203	200	170
343	19	JEST-01	220	220
344	19	JEST-28	255	255
345	19	JEST-47	?	?
346	19	JEST-86	350	350
347	19	JEST-92	400	410
348	19	JEST-93	250	250
349	19	JEST-95	350	350
350	19	JEST-96	250	230
351	19	JEST-98	300	300
352	19	JEST-99	350	350
353	19	JEST-101	230	230
354	19	JEST-102	300	295
355	19	JEST-118	300	300
356	19	JEST-161	300	300
357	19	JEST-162	250	285
358	19	JEST-163	200	190
359	19	JEST-164	300	290
360	19	JEST-178	400	395
361	19	JSSR-203	200	170
362	20	JEST-01	220	220
363	20	JEST-28	255	255
364	20	JEST-47	?	?
365	20	JEST-86	370	370
366	20	JEST-92	400	410
367	20	JEST-93	250	250
368	20	JEST-95	350	340
369	20	JEST-96	250	230
370	20	JEST-98	300	300
371	20	JEST-99	350	350
372	20	JEST-101	220	230
373	20	JEST-102	300	300
374	20	JEST-118	300	300
375	20	JEST-161	300	300
376	20	JEST-162	250	285
377	20	JEST-163	200	200
378	20	JEST-164	300	290
379	20	JEST-178	400	395
380	20	JSSR-203	200	170
381	21	JEST-01	220	220
382	21	JEST-28	255	255
383	21	JEST-47	?	?
384	21	JEST-86	370	370
385	21	JEST-92	400	400
386	21	JEST-93	250	250
387	21	JEST-95	350	350
388	21	JEST-96	250	250
389	21	JEST-98	300	300
390	21	JEST-99	350	350
391	21	JEST-101	230	230
392	21	JEST-102	300	295
393	21	JEST-118	300	300
394	21	JEST-161	300	300
395	21	JEST-162	250	290
396	21	JEST-163	200	200
397	21	JEST-164	300	290
398	21	JEST-178	400	395
399	21	JSSR-203	200	170
400	22	JEST-01	220	220
401	22	JEST-28	255	255
402	22	JEST-47	?	?
403	22	JEST-86	370	370
404	22	JEST-92	?	?
405	22	JEST-93	250	250
406	22	JEST-95	350	350
407	22	JEST-96	250	250
408	22	JEST-98	300	300
409	22	JEST-99	350	350
410	22	JEST-101	230	230
411	22	JEST-102	300	300
412	22	JEST-118	300	300
413	22	JEST-161	300	300
414	22	JEST-162	260	290
415	22	JEST-163	200	200
416	22	JEST-164	?	?
417	22	JEST-178	400	395
418	22	JSSR-203	170	170
419	23	JEST-01	220	220
420	23	JEST-28	255	255
421	23	JEST-47	400	400
422	23	JEST-86	380	380
423	23	JEST-92	400	410
424	23	JEST-93	250	250
425	23	JEST-95	350	340
426	23	JEST-96	250	230
427	23	JEST-98	300	300
428	23	JEST-99	350	350
429	23	JEST-101	230	230
430	23	JEST-102	300	300
431	23	JEST-118	300	300
432	23	JEST-161	300	300
433	23	JEST-162	260	280
434	23	JEST-163	200	200
435	23	JEST-164	300	290
436	23	JEST-178	400	395
437	23	JSSR-203	200	170
438	24	JEST-01	220	220
439	24	JEST-28	255	255
440	24	JEST-47	?	?
441	24	JEST-86	370	370
442	24	JEST-92	400	400
443	24	JEST-93	250	230
444	24	JEST-95	350	340
445	24	JEST-96	250	250
446	24	JEST-98	300	300
447	24	JEST-99	350	350
448	24	JEST-101	230	230
449	24	JEST-102	300	295
450	24	JEST-118	300	300
451	24	JEST-161	300	300
452	24	JEST-162	270	270
453	24	JEST-163	200	200
454	24	JEST-164	300	290
455	24	JEST-178	400	395
456	24	JSSR-203	200	170
457	25	JEST-01	230	230
458	25	JEST-28	255	255
459	25	JEST-47	?	?
460	25	JEST-86	370	370
461	25	JEST-92	400	410
462	25	JEST-93	250	250
463	25	JEST-95	350	340
464	25	JEST-96	250	250
465	25	JEST-98	300	300
466	25	JEST-99	350	360
467	25	JEST-101	230	220
468	25	JEST-102	300	300
469	25	JEST-118	300	300
470	25	JEST-161	300	300
471	25	JEST-162	270	270
472	25	JEST-163	200	200
473	25	JEST-164	300	300
474	25	JEST-178	395	395
475	25	JSSR-203	?	?
476	26	JEST-01	240	220
477	26	JEST-28	255	255
478	26	JEST-47	400	400
479	26	JEST-86	370	370
480	26	JEST-92	400	400
481	26	JEST-93	250	250
482	26	JEST-95	350	340
483	26	JEST-96	250	230
484	26	JEST-98	290	290
485	26	JEST-99	350	360
486	26	JEST-101	220	220
487	26	JEST-102	300	295
488	26	JEST-118	300	300
489	26	JEST-161	300	300
490	26	JEST-162	270	270
491	26	JEST-163	200	200
492	26	JEST-164	300	300
493	26	JEST-178	400	395
494	26	JSSR-203	?	?
495	27	JEST-01	240	230
496	27	JEST-28	255	255
497	27	JEST-47	400	400
498	27	JEST-86	370	370
499	27	JEST-92	400	410
500	27	JEST-93	250	250
501	27	JEST-95	350	340
502	27	JEST-96	250	250
503	27	JEST-98	300	300
504	27	JEST-99	350	350
505	27	JEST-101	220	220
506	27	JEST-102	300	300
507	27	JEST-118	300	300
508	27	JEST-161	300	300
509	27	JEST-162	260	300
510	27	JEST-163	200	200
511	27	JEST-164	300	290
512	27	JEST-178	400	400
513	27	JSSR-203	200	170
514	28	JEST-01	240	240
515	28	JEST-28	255	255
516	28	JEST-47	400	400
517	28	JEST-86	370	370
518	28	JEST-92	400	410
519	28	JEST-93	250	250
520	28	JEST-95	350	350
521	28	JEST-96	250	250
522	28	JEST-98	300	300
523	28	JEST-99	350	350
524	28	JEST-101	220	220
525	28	JEST-102	300	300
526	28	JEST-118	300	300
527	28	JEST-161	300	300
528	28	JEST-162	250	290
529	28	JEST-163	200	200
530	28	JEST-164	300	290
531	28	JEST-178	400	400
532	28	JSSR-203	200	170
533	29	JEST-01	240	240
534	29	JEST-28	255	255
535	29	JEST-47	400	400
536	29	JEST-86	?	?
537	29	JEST-92	400	410
538	29	JEST-93	250	250
539	29	JEST-95	350	350
540	29	JEST-96	250	250
541	29	JEST-98	300	300
542	29	JEST-99	350	350
543	29	JEST-101	220	220
544	29	JEST-102	300	295
545	29	JEST-118	300	300
546	29	JEST-161	300	300
547	29	JEST-162	250	250
548	29	JEST-163	200	190
549	29	JEST-164	300	290
550	29	JEST-178	400	400
551	29	JSSR-203	200	170
552	30	JEST-01	230	230
553	30	JEST-28	255	255
554	30	JEST-47	400	400
555	30	JEST-86	370	370
556	30	JEST-92	?	?
557	30	JEST-93	250	230
558	30	JEST-95	350	340
559	30	JEST-96	250	250
560	30	JEST-98	300	300
561	30	JEST-99	350	350
562	30	JEST-101	220	220
563	30	JEST-102	300	300
564	30	JEST-118	300	300
565	30	JEST-161	300	300
566	30	JEST-162	250	250
567	30	JEST-163	200	200
568	30	JEST-164	300	290
569	30	JEST-178	400	395
570	30	JSSR-203	200	170
571	31	JEST-01	220	220
572	31	JEST-28	255	255
573	31	JEST-47	400	400
574	31	JEST-86	370	370
575	31	JEST-92	400	410
576	31	JEST-93	250	230
577	31	JEST-95	350	350
578	31	JEST-96	250	250
579	31	JEST-98	300	300
580	31	JEST-99	350	350
581	31	JEST-101	230	220
582	31	JEST-102	300	295
583	31	JEST-118	300	300
584	31	JEST-161	300	300
585	31	JEST-162	250	250
586	31	JEST-163	200	200
587	31	JEST-164	300	290
588	31	JEST-178	?	?
589	31	JSSR-203	200	170
590	32	JEST-01	220	220
591	32	JEST-28	255	255
592	32	JEST-47	400	400
593	32	JEST-86	?	?
594	32	JEST-92	400	410
595	32	JEST-93	250	230
596	32	JEST-95	350	350
597	32	JEST-96	250	250
598	32	JEST-98	300	300
599	32	JEST-99	350	350
600	32	JEST-101	?	?
601	32	JEST-102	300	300
602	32	JEST-118	300	300
603	32	JEST-161	300	305
604	32	JEST-162	250	280
605	32	JEST-163	200	190
606	32	JEST-164	300	290
607	32	JEST-178	400	395
608	32	JSSR-203	200	170
609	33	JEST-01	220	220
610	33	JEST-28	255	255
611	33	JEST-47	400	400
612	33	JEST-86	370	370
613	33	JEST-92	400	410
614	33	JEST-93	250	230
615	33	JEST-95	350	340
616	33	JEST-96	250	250
617	33	JEST-98	290	290
618	33	JEST-99	350	350
619	33	JEST-101	230	230
620	33	JEST-102	300	300
621	33	JEST-118	300	300
622	33	JEST-161	300	300
623	33	JEST-162	250	280
624	33	JEST-163	200	190
625	33	JEST-164	300	290
626	33	JEST-178	395	395
627	33	JSSR-203	200	170
628	34	JEST-01	220	220
629	34	JEST-28	255	255
630	34	JEST-47	?	?
631	34	JEST-86	370	370
632	34	JEST-92	400	410
633	34	JEST-93	250	230
634	34	JEST-95	350	340
635	34	JEST-96	250	230
636	34	JEST-98	300	300
637	34	JEST-99	350	350
638	34	JEST-101	230	230
639	34	JEST-102	300	300
640	34	JEST-118	300	300
641	34	JEST-161	300	300
642	34	JEST-162	250	250
643	34	JEST-163	200	200
644	34	JEST-164	300	300
645	34	JEST-178	?	?
646	34	JSSR-203	200	170
647	35	JEST-01	220	220
648	35	JEST-28	255	255
649	35	JEST-47	400	400
650	35	JEST-86	380	380
651	35	JEST-92	400	400
652	35	JEST-93	250	230
653	35	JEST-95	350	350
654	35	JEST-96	250	230
655	35	JEST-98	300	290
656	35	JEST-99	?	?
657	35	JEST-101	230	220
658	35	JEST-102	300	300
659	35	JEST-118	300	350
660	35	JEST-161	300	300
661	35	JEST-162	250	290
662	35	JEST-163	200	200
663	35	JEST-164	300	290
664	35	JEST-178	395	395
665	35	JSSR-203	200	170
666	36	JEST-01	220	220
667	36	JEST-28	255	255
668	36	JEST-47	400	400
669	36	JEST-86	370	370
670	36	JEST-92	400	410
671	36	JEST-93	250	250
672	36	JEST-95	350	350
673	36	JEST-96	250	250
674	36	JEST-98	300	290
675	36	JEST-99	350	350
676	36	JEST-101	230	220
677	36	JEST-102	300	295
678	36	JEST-118	300	350
679	36	JEST-161	300	300
680	36	JEST-162	290	290
681	36	JEST-163	200	190
682	36	JEST-164	300	300
683	36	JEST-178	400	395
684	36	JSSR-203	200	170
685	37	JEST-01	220	220
686	37	JEST-28	?	?
687	37	JEST-47	400	400
688	37	JEST-86	?	?
689	37	JEST-92	400	410
690	37	JEST-93	250	230
691	37	JEST-95	350	350
692	37	JEST-96	250	250
693	37	JEST-98	?	?
694	37	JEST-99	350	360
695	37	JEST-101	230	230
696	37	JEST-102	?	?
697	37	JEST-118	?	?
698	37	JEST-161	300	300
699	37	JEST-162	260	260
700	37	JEST-163	200	200
701	37	JEST-164	300	300
702	37	JEST-178	395	395
703	37	JSSR-203	200	170
704	38	JEST-01	220	220
705	38	JEST-28	255	255
706	38	JEST-47	400	400
707	38	JEST-86	370	370
708	38	JEST-92	?	?
709	38	JEST-93	250	250
710	38	JEST-95	350	350
711	38	JEST-96	250	250
712	38	JEST-98	300	300
713	38	JEST-99	350	370
714	38	JEST-101	230	220
715	38	JEST-102	300	300
716	38	JEST-118	300	300
717	38	JEST-161	300	300
718	38	JEST-162	260	260
719	38	JEST-163	200	200
720	38	JEST-164	300	290
721	38	JEST-178	395	395
722	38	JSSR-203	200	170
723	39	JEST-01	220	220
724	39	JEST-28	255	255
725	39	JEST-47	400	400
726	39	JEST-86	?	?
727	39	JEST-92	400	400
728	39	JEST-93	250	230
729	39	JEST-95	350	350
730	39	JEST-96	250	250
731	39	JEST-98	300	300
732	39	JEST-99	350	350
733	39	JEST-101	?	?
734	39	JEST-102	300	300
735	39	JEST-118	300	350
736	39	JEST-161	?	?
737	39	JEST-162	250	250
738	39	JEST-163	200	200
739	39	JEST-164	300	300
740	39	JEST-178	395	395
741	39	JSSR-203	200	170
742	40	JEST-01	240	230
743	40	JEST-28	255	255
744	40	JEST-47	400	400
745	40	JEST-86	?	?
746	40	JEST-92	400	400
747	40	JEST-93	250	230
748	40	JEST-95	?	?
749	40	JEST-96	250	250
750	40	JEST-98	300	300
751	40	JEST-99	350	350
752	40	JEST-101	?	?
753	40	JEST-102	?	?
754	40	JEST-118	300	300
755	40	JEST-161	300	305
756	40	JEST-162	?	?
757	40	JEST-163	200	200
758	40	JEST-164	300	300
759	40	JEST-178	400	400
760	40	JSSR-203	200	170
761	41	JEST-01	240	230
762	41	JEST-28	?	?
763	41	JEST-47	400	400
764	41	JEST-86	?	?
765	41	JEST-92	?	?
766	41	JEST-93	250	250
767	41	JEST-95	350	350
768	41	JEST-96	250	250
769	41	JEST-98	300	300
770	41	JEST-99	350	350
771	41	JEST-101	?	?
772	41	JEST-102	?	?
773	41	JEST-118	300	300
774	41	JEST-161	300	300
775	41	JEST-162	250	250
776	41	JEST-163	200	200
777	41	JEST-164	300	290
778	41	JEST-178	?	?
779	41	JSSR-203	200	170
780	42	JEST-01	240	230
781	42	JEST-28	?	?
782	42	JEST-47	400	400
783	42	JEST-86	370	370
784	42	JEST-92	400	410
785	42	JEST-93	250	230
786	42	JEST-95	350	350
787	42	JEST-96	250	250
788	42	JEST-98	300	300
789	42	JEST-99	350	350
790	42	JEST-101	230	220
791	42	JEST-102	300	300
792	42	JEST-118	300	300
793	42	JEST-161	300	300
794	42	JEST-162	250	250
795	42	JEST-163	200	200
796	42	JEST-164	?	?
797	42	JEST-178	400	400
798	42	JSSR-203	?	?
799	43	JEST-01	240	230
800	43	JEST-28	255	255
801	43	JEST-47	400	400
802	43	JEST-86	370	370
803	43	JEST-92	400	410
804	43	JEST-93	250	250
805	43	JEST-95	350	350
806	43	JEST-96	250	230
807	43	JEST-98	300	300
808	43	JEST-99	350	350
809	43	JEST-101	230	220
810	43	JEST-102	?	?
811	43	JEST-118	300	300
812	43	JEST-161	300	300
813	43	JEST-162	250	270
814	43	JEST-163	200	190
815	43	JEST-164	300	300
816	43	JEST-178	400	400
817	43	JSSR-203	200	170
818	44	JEST-01	240	230
819	44	JEST-28	255	255
820	44	JEST-47	400	400
821	44	JEST-86	370	370
822	44	JEST-92	400	410
823	44	JEST-93	?	?
824	44	JEST-95	350	350
825	44	JEST-96	250	250
826	44	JEST-98	300	300
827	44	JEST-99	350	350
828	44	JEST-101	230	220
829	44	JEST-102	?	?
830	44	JEST-118	300	300
831	44	JEST-161	?	?
832	44	JEST-162	250	250
833	44	JEST-163	200	190
834	44	JEST-164	300	300
835	44	JEST-178	400	400
836	44	JSSR-203	200	200
837	45	JEST-01	240	230
838	45	JEST-28	255	255
839	45	JEST-47	400	400
840	45	JEST-86	370	370
841	45	JEST-92	410	410
842	45	JEST-93	250	250
843	45	JEST-95	350	350
844	45	JEST-96	250	250
845	45	JEST-98	300	300
846	45	JEST-99	350	360
847	45	JEST-101	230	230
848	45	JEST-102	?	?
849	45	JEST-118	300	300
850	45	JEST-161	300	300
851	45	JEST-162	?	?
852	45	JEST-163	200	190
853	45	JEST-164	300	290
854	45	JEST-178	400	395
855	45	JSSR-203	200	170
856	46	JEST-01	230	230
857	46	JEST-28	?	?
858	46	JEST-47	?	?
859	46	JEST-86	?	?
860	46	JEST-92	?	?
861	46	JEST-93	250	250
862	46	JEST-95	?	?
863	46	JEST-96	250	250
864	46	JEST-98	300	300
865	46	JEST-99	?	?
866	46	JEST-101	?	?
867	46	JEST-102	?	?
868	46	JEST-118	300	300
869	46	JEST-161	?	?
870	46	JEST-162	?	?
871	46	JEST-163	?	?
872	46	JEST-164	300	290
873	46	JEST-178	?	?
874	46	JSSR-203	200	170
875	47	JEST-01	230	230
876	47	JEST-28	?	?
877	47	JEST-47	400	400
878	47	JEST-86	?	?
879	47	JEST-92	?	?
880	47	JEST-93	250	250
881	47	JEST-95	?	?
882	47	JEST-96	250	250
883	47	JEST-98	?	?
884	47	JEST-99	?	?
885	47	JEST-101	?	?
886	47	JEST-102	?	?
887	47	JEST-118	300	300
888	47	JEST-161	?	?
889	47	JEST-162	270	270
890	47	JEST-163	200	200
891	47	JEST-164	?	?
892	47	JEST-178	?	?
893	47	JSSR-203	200	170
894	48	JEST-01	230	230
895	48	JEST-28	255	255
896	48	JEST-47	400	400
897	48	JEST-86	370	370
898	48	JEST-92	400	410
899	48	JEST-93	250	250
900	48	JEST-95	350	350
901	48	JEST-96	250	230
902	48	JEST-98	300	300
903	48	JEST-99	350	350
904	48	JEST-101	?	?
905	48	JEST-102	?	?
906	48	JEST-118	?	?
907	48	JEST-161	300	300
908	48	JEST-162	250	250
909	48	JEST-163	200	200
910	48	JEST-164	?	?
911	48	JEST-178	?	?
912	48	JSSR-203	?	?
913	49	JEST-01	240	230
914	49	JEST-28	255	255
915	49	JEST-47	400	400
916	49	JEST-86	370	370
917	49	JEST-92	400	410
918	49	JEST-93	250	250
919	49	JEST-95	350	350
920	49	JEST-96	250	250
921	49	JEST-98	?	?
922	49	JEST-99	350	350
923	49	JEST-101	230	230
924	49	JEST-102	300	300
925	49	JEST-118	300	300
926	49	JEST-161	300	300
927	49	JEST-162	?	?
928	49	JEST-163	200	200
929	49	JEST-164	300	300
930	49	JEST-178	400	400
931	49	JSSR-203	200	170
932	50	JEST-01	240	230
933	50	JEST-28	255	255
934	50	JEST-47	400	400
935	50	JEST-86	370	370
936	50	JEST-92	400	410
937	50	JEST-93	250	250
938	50	JEST-95	350	340
939	50	JEST-96	250	250
940	50	JEST-98	300	300
941	50	JEST-99	350	360
942	50	JEST-101	230	220
943	50	JEST-102	?	?
944	50	JEST-118	300	300
945	50	JEST-161	300	300
946	50	JEST-162	?	?
947	50	JEST-163	200	200
948	50	JEST-164	?	?
949	50	JEST-178	400	400
950	50	JSSR-203	200	170
