# Supplementary material for: Molecular characterization and genetic diversity of Jatropha curcas L. in Costa Rica
Source: PeerJ. 2017 Feb 9;5:e2931. doi: 10.7717/peerj.2931 (PMC5345823; doi:10.7717/peerj.2931)
Supplement: Data S2 — Results obtained with molecular markers using Powermarker 3.25 software (Liu & Muse, 2005). [file peerj-05-2931-s002.txt]

Rep#	Major.Allele.Frquency	GenotypeNo	SampleSize	No. of obs.	AlleleNo	Availability	GeneDiversity	Heterozygosity	PIC	SMMIndex	f
#1	0,767318705548928	2,89473684210526	50	44,7894736842105	2,36842105263158	0,894736842105263	0,390371051111386	0,365394603799691	0,175467838237214	0	0,130110149798868
#2	0,70473935628052	2,73684210526316	50	45,6842105263158	2,47368421052632	0,890526315789474	0,285143670021572	0,343645696105061	0,232040199904698	0	-0,0252622029021721
#3	0,766562760692236	4	50	44,4736842105263	2,42105263157895	0,882105263157895	0,377819855586134	0,379894069359182	0,268540220418355	0	0,0444855732206404
#4	0,712790216763528	3,47368421052632	50	44,5263157894737	2,57894736842105	0,901052631578948	0,319426928781286	0,371217143583816	0,248640874943693	0	0,246625890086957
#5	0,773436927641305	3,10526315789474	50	45,2631578947368	2,84210526315789	0,882105263157895	0,291100524538749	0,393437907550382	0,360545514081626	0	-0,0933160539650396
#6	0,719938908190598	3,21052631578947	50	46,3157894736842	2,26315789473684	0,90421052631579	0,393011021619423	0,340584140366806	0,193180102844023	0	0,191612081984075
#7	0,750274001139442	2,57894736842105	50	44,5789473684211	2,21052631578947	0,892631578947368	0,321693531752878	0,385663748603055	0,27233191157087	0	0,0225135159792078
#8	0,728004307499782	2,42105263157895	50	45,4210526315789	2,15789473684211	0,917894736842106	0,302985264058439	0,28217406879443	0,276700549147094	0	0,0448655699159068
#9	0,748547151155742	3,36842105263158	50	43,5789473684211	2,57894736842105	0,878947368421053	0,327115619156698	0,388756593004447	0,3065248181684	0	-0,161398585293952
#10	0,737943025341818	3,31578947368421	50	45,8947368421053	2,26315789473684	0,903157894736842	0,293818368084642	0,314502560831978	0,343786310396445	0	0,235221347997411
#11	0,708170469343029	2,68421052631579	50	45,1578947368421	2,21052631578947	0,898947368421053	0,329629979948916	0,468633064480697	0,267005240325664	0	-0,00867597382226542
#12	0,757671797578592	3,26315789473684	50	43,9473684210526	2,57894736842105	0,889473684210526	0,341352991734901	0,359457424156691	0,299867934449732	0	-0,027601994888946
#13	0,725010746678566	2,57894736842105	50	44,3157894736842	2,15789473684211	0,9	0,402614558167449	0,251185760877711	0,267178504893226	0	-0,019310803938556
#14	0,79161614554466	2,47368421052632	50	43,2105263157895	2,31578947368421	0,90421052631579	0,326733349461722	0,314675642594859	0,250814798982316	0	0,225656644361378
#15	0,778239161930538	2,94736842105263	50	46,0526315789474	2,63157894736842	0,893684210526316	0,367712559020103	0,338463166602968	0,29459669665663	0	-0,064891688909371
#16	0,813801446234393	2,63157894736842	50	44,7894736842105	2,36842105263158	0,872631578947369	0,284952990157933	0,397436611337149	0,297740934012559	0	-0,158892690663572
#17	0,742138442745648	3,36842105263158	50	44,0526315789474	2,57894736842105	0,873684210526316	0,299170001481927	0,304752129394435	0,306577430850573	0	-0,0730307063728823
#18	0,789608408646968	2,89473684210526	50	45,4210526315789	2,84210526315789	0,882105263157895	0,297784703352473	0,428810076054844	0,226384605827633	0	-0,0565770830632241
#19	0,71703041589832	2,47368421052632	50	44,5789473684211	2,52631578947368	0,872631578947368	0,360448339166011	0,335062154503167	0,317807849487166	0	-0,0165967512509178
#20	0,732941911073891	3,57894736842105	50	45,3684210526316	3,47368421052632	0,89578947368421	0,378739647975333	0,361481366805192	0,236147506928322	0	0,0653905626203437
#21	0,81690477501428	3,42105263157895	50	44,4210526315789	3,05263157894737	0,889473684210526	0,335793484200376	0,465485667506126	0,235882229869574	0	0,0253728832792394
#22	0,728242090948003	2,94736842105263	50	44,6315789473684	2,89473684210526	0,92421052631579	0,377681645268829	0,328548260185347	0,282511077294472	0	0,157770152358763
#23	0,779725997914369	3	50	44,0526315789474	3,10526315789474	0,913684210526316	0,285153410958688	0,336100214605559	0,239870832986966	0	-0,110209091372451
#24	0,804136615358315	3,42105263157895	50	44,2105263157895	3,36842105263158	0,88421052631579	0,400828221034608	0,362903471483852	0,248584624395449	0	0,0137435095831325
#25	0,697173661398319	3,05263157894737	50	43,9473684210526	2,63157894736842	0,90421052631579	0,233737000721015	0,349468248477615	0,23760751304518	0	0,0984069040942186
#26	0,810395139287865	2,42105263157895	50	45,8947368421053	2,21052631578947	0,910526315789474	0,32804568660342	0,381497197865121	0,320460093597507	0	-0,0117510397212403
#27	0,753021582074016	3	50	44,7368421052632	2,57894736842105	0,890526315789474	0,395799459743038	0,258014348389851	0,269542471215652	0	0,0198742894262308
#28	0,787910124207915	3,15789473684211	50	43,8421052631579	2,26315789473684	0,886315789473684	0,318132687242057	0,341674459233188	0,250454482262436	0	-0,0576840601578732
#29	0,71015204784226	4,26315789473684	50	45,4736842105263	2,21052631578947	0,890526315789474	0,397270223611053	0,358459109179591	0,235787028908481	0	0,0551468632137372
#30	0,7274271373789	2,89473684210526	50	44,4736842105263	2,15789473684211	0,904210526315789	0,306980132007691	0,242166832916204	0,263163785085295	0	-0,0301324626081285
#31	0,785684993743249	2,68421052631579	50	45,1052631578947	2,10526315789474	0,903157894736842	0,288221757455442	0,322919086319004	0,22592222261151	0	-0,109682275346978
#32	0,738199029279106	2,73684210526316	50	45,7894736842105	2,57894736842105	0,875789473684211	0,355158635129627	0,314315553798551	0,269470179487879	0	-0,0599077906341843
#33	0,718406128898424	2,47368421052632	50	42,6842105263158	3,05263157894737	0,898947368421053	0,317006472078969	0,296201995754688	0,218657679604901	0	-0,234567505060355
#34	0,749517666151161	2,89473684210526	50	44,1578947368421	2,78947368421053	0,893684210526316	0,306701922893662	0,34039371791987	0,23125020446699	0	0,0898199059611026
#35	0,739808657980684	3,21052631578947	50	44,4210526315789	2,68421052631579	0,918947368421053	0,372722610728692	0,37376982467725	0,31166605029767	0	-0,0784373130110025
#36	0,682189313655935	3,47368421052632	50	45,1578947368421	3,05263157894737	0,885263157894737	0,36840317663007	0,380432624063409	0,206115306109391	0	0,119980497221815
#37	0,802199560664384	3,26315789473684	50	44,2105263157895	3,26315789473684	0,915789473684211	0,302503214078589	0,396228803430845	0,303536530809366	0	0,157613337381211
#38	0,753298613623997	2,68421052631579	50	45	2,21052631578947	0,903157894736842	0,290405553775183	0,339581847693045	0,239707091579054	0	-0,105152239252515
#39	0,759152217358207	2,52631578947368	50	44,5789473684211	2,36842105263158	0,909473684210526	0,355480182933212	0,295699042854862	0,287194631839354	0	-0,133787248801766
#40	0,763266203013717	2,52631578947368	50	44,1578947368421	2,52631578947368	0,892631578947368	0,310342527351354	0,416644161847109	0,264795450206286	0	-0,0265518698939388
#41	0,717463862241187	3,42105263157895	50	45,5263157894737	2,57894736842105	0,907368421052632	0,257256751404218	0,218526840356706	0,288943461273302	0	0,0417084460678948
#42	0,802713474822007	3,47368421052632	50	44,1052631578947	2,47368421052632	0,903157894736842	0,394106499710165	0,489904006072461	0,300863566383282	0	-0,0566821524051491
#43	0,72363142662738	3,21052631578947	50	43,6842105263158	2,21052631578947	0,878947368421053	0,32194498672714	0,355417922506422	0,274107890358981	0	0,0763432028182854
#44	0,800843370795181	2,89473684210526	50	44,4210526315789	3,36842105263158	0,88421052631579	0,324109171935398	0,264143961666408	0,292573581848313	0	-0,0622672199091136
#45	0,719489031891246	3,94736842105263	50	44,1578947368421	2,15789473684211	0,903157894736842	0,338896601474704	0,328621053391821	0,302564881920812	0	-0,0964356490257552
#46	0,795321761871335	2,57894736842105	50	45,9473684210526	2,73684210526316	0,891578947368421	0,337324288725173	0,395292748600981	0,293533108022255	0	0,0241086362720792
#47	0,795921537286087	2,36842105263158	50	44,5263157894737	2,57894736842105	0,894736842105263	0,361500297899151	0,488852117457643	0,214435623794445	0	0,164120088406135
#48	0,784077680297812	2,89473684210526	50	45,0526315789474	2,63157894736842	0,881052631578947	0,273399154307557	0,325273297257036	0,279211022910932	0	-0,107521513695457
#49	0,665314295945744	2,78947368421053	50	45,6315789473684	2,21052631578947	0,909473684210527	0,333341281484337	0,317409836242807	0,250353177983107	0	-0,263951274223462
#50	0,737680476244341	3,52631578947368	50	45,2105263157895	2,15789473684211	0,894736842105263	0,300985270080558	0,339748453079569	0,228820896073052	0	-0,01377705585152
#51	0,764585255633031	2,89473684210526	50	45,7894736842105	3,21052631578947	0,913684210526316	0,330509994681802	0,349545219561451	0,254833865060894	0	0,0276645675839754
#52	0,736899809290515	3	50	45,7894736842105	3,05263157894737	0,892631578947368	0,321409839517515	0,356923137226018	0,296696584585424	0	0,052551455622407
#53	0,665644675693607	3,15789473684211	50	45,6842105263158	2,73684210526316	0,871578947368421	0,32318740798645	0,304043824171146	0,249724368646394	0	-0,0117355200207632
#54	0,782362778364854	2,89473684210526	50	45,3157894736842	2,57894736842105	0,910526315789474	0,310650075842071	0,273111680146488	0,220945485102665	0	0,0708227623086665
#55	0,742028977965159	2,78947368421053	50	44,8947368421053	2,73684210526316	0,901052631578947	0,299529348097677	0,354128082721083	0,251183852213914	0	0,142010947468854
#56	0,746594582868892	2,42105263157895	50	45,2105263157895	2,21052631578947	0,894736842105263	0,2966967818874	0,351659946008969	0,310257957803265	0	-0,14214449719314
#57	0,771997137070415	2,52631578947368	50	44,7368421052632	2,52631578947368	0,885263157894737	0,331897405205152	0,414877505948897	0,241718750695587	0	-0,0474267115529917
#58	0,829210171234335	2,42105263157895	50	44,3157894736842	2,31578947368421	0,895789473684211	0,381861199932351	0,366796631168614	0,244018542653509	0	-0,0951858441261712
#59	0,804579153645871	4,26315789473684	50	46	2,26315789473684	0,886315789473684	0,379625472082168	0,327983113289244	0,225805366174781	0	0,32860542740836
#60	0,797919293123028	3,52631578947368	50	44,9473684210526	2,26315789473684	0,888421052631579	0,255098933046995	0,416614142146958	0,21968414446882	0	0,191249451752814
#61	0,808958065362984	2,52631578947368	50	45	2,63157894736842	0,886315789473684	0,373725653570513	0,428425599769518	0,250654370820939	0	0,171024679122391
#62	0,799133114924917	4,52631578947368	50	43,8947368421053	2,89473684210526	0,907368421052632	0,390629953096715	0,332672642895698	0,291282134577796	0	0,0527428372470544
#63	0,789161858133706	2,31578947368421	50	45,1578947368421	2,47368421052632	0,882105263157895	0,324959632244518	0,236623220625593	0,238848874436511	0	-0,0690769664172721
#64	0,789810596173616	2,52631578947368	50	44,4210526315789	2,31578947368421	0,905263157894737	0,257069068694645	0,376007501321291	0,249353479170627	0	0,179568206846623
#65	0,756990959196147	3,10526315789474	50	44,1052631578947	2,63157894736842	0,875789473684211	0,338074106070436	0,473478138934588	0,329278727227045	0	0,00451842019891686
#66	0,781186504829168	3,84210526315789	50	44,8421052631579	2,63157894736842	0,881052631578947	0,347122574562891	0,282550108117325	0,325928270342603	0	0,267404632750237
#67	0,724323728652891	4,21052631578947	50	45,9473684210526	2,57894736842105	0,878947368421053	0,230065023877219	0,303147705761324	0,239348425653405	0	-0,21835623109555
#68	0,720794646499971	3,94736842105263	50	45,3684210526316	3	0,88421052631579	0,297505141998452	0,351100364926209	0,215043060549296	0	0,0577942099281898
#69	0,727389094941447	3,05263157894737	50	44,5263157894737	2,94736842105263	0,898947368421053	0,316514885591025	0,274192802795401	0,289978104085287	0	-0,0679835685753081
#70	0,74165095542993	2,36842105263158	50	44,4736842105263	2,10526315789474	0,914736842105263	0,261765552161518	0,320673532280533	0,303455394108241	0	-0,199622953256209
#71	0,787160028212232	3,89473684210526	50	45,1052631578947	3,31578947368421	0,903157894736842	0,388848183193246	0,276739431816577	0,272911908303822	0	-0,0406533536881973
#72	0,721360234087071	2,52631578947368	50	44,6842105263158	2,52631578947368	0,894736842105263	0,359099303897546	0,357061349288023	0,224282058405594	0	-0,0613719647718599
#73	0,762548737541857	2,89473684210526	50	44,1052631578947	2,05263157894737	0,903157894736842	0,349521324733826	0,345569827076456	0,225106476608624	0	-0,0505862671161823
#74	0,797967916614818	3,05263157894737	50	44,8947368421053	3,36842105263158	0,909473684210526	0,366111789138677	0,290843754989091	0,228388349088378	0	-0,124078552112729
#75	0,776734113891064	3,05263157894737	50	46,1578947368421	2,73684210526316	0,896842105263158	0,332784992867336	0,360894184481597	0,281262742473403	0	-0,167251877726684
#76	0,723911287063337	2,89473684210526	50	44,0526315789474	2,15789473684211	0,870526315789474	0,38189300667829	0,353833224447538	0,269075724131625	0	-0,1120898089831
#77	0,708698571372952	2,63157894736842	50	44,3684210526316	2,68421052631579	0,877894736842105	0,304248326425724	0,338046012484364	0,294611503991846	0	0,0347274373052427
#78	0,660875553319039	3,36842105263158	50	44,1578947368421	2,15789473684211	0,88	0,391925140561789	0,316027293046478	0,309925337010462	0	0,0447252308910284
#79	0,825158094059116	2,89473684210526	50	44,6315789473684	2,36842105263158	0,883157894736842	0,328022293379186	0,3730196537955	0,293894825799249	0	-0,031600657392419
#80	0,771436204911909	2,94736842105263	50	44,4736842105263	3,36842105263158	0,901052631578948	0,314135474194615	0,366479668848299	0,301497494824755	0	0,0224027643471367
#81	0,783622408841976	3,42105263157895	50	44	3,26315789473684	0,902105263157895	0,394186432266646	0,416739021088235	0,220468584357377	0	0,00137708624881814
#82	0,819841626266587	2,68421052631579	50	44,2631578947368	2,84210526315789	0,888421052631579	0,35052530915289	0,352928737941396	0,344517532818951	0	-0,166386366040161
#83	0,73482045292706	3,52631578947368	50	44,3157894736842	2,57894736842105	0,883157894736842	0,354716348076209	0,338578577564813	0,304043450629054	0	0,0782110304598822
#84	0,780715340701409	3,26315789473684	50	44,3157894736842	2,31578947368421	0,926315789473684	0,321871496312227	0,278738043831231	0,295114386306967	0	0,0242909094830116
#85	0,654543485443679	3,89473684210526	50	43,4736842105263	2,47368421052632	0,893684210526316	0,352059196521161	0,352334852896558	0,286963376890562	0	0,199582215235057
#86	0,757001487949539	3,15789473684211	50	45,3684210526316	2,42105263157895	0,896842105263158	0,350778642669674	0,275128453808217	0,277501893701258	0	0,0851838673946422
#87	0,7907015337045	3,68421052631579	50	44,1052631578947	2,63157894736842	0,905263157894737	0,279885426697383	0,382961119823181	0,348240049550601	0	-0,0811337521105954
#88	0,801965403136176	2,89473684210526	50	44,5263157894737	2,26315789473684	0,894736842105263	0,38553258730003	0,301599989791031	0,160411330705146	0	-0,0659974986595949
#89	0,76725063355176	3,68421052631579	50	45,8421052631579	2,68421052631579	0,888421052631579	0,268109567681895	0,309482191766891	0,216629366714526	0	0,0157293353809161
#90	0,75086055571457	2,78947368421053	50	44,7368421052632	2,05263157894737	0,890526315789474	0,33985238834067	0,286686863772171	0,29144508016217	0	-0,0301026374971607
#91	0,819924242424242	3,10526315789474	50	42,8947368421053	2,31578947368421	0,908421052631579	0,329892518676229	0,369946893615139	0,261071498821701	0	-0,141663882089212
#92	0,79128968599533	2,84210526315789	50	45,5789473684211	2,89473684210526	0,895789473684211	0,335741356483854	0,364152861191888	0,297407641844545	0	0,0931749577185521
#93	0,802628928658012	3,63157894736842	50	45,5263157894737	2,57894736842105	0,903157894736842	0,223929293999655	0,341827477015257	0,283137297036876	0	0,0919441378443289
#94	0,769114078258625	2,78947368421053	50	44,4736842105263	3	0,921052631578948	0,264099797106456	0,409153941822107	0,29053212014922	0	0,243810755258575
#95	0,720666829792409	2,94736842105263	50	45,7894736842105	2,78947368421053	0,911578947368421	0,328791857880717	0,287411993800767	0,291420208731881	0	-0,00336687292786249
#96	0,702007578349311	3,78947368421053	50	45,1578947368421	2,15789473684211	0,881052631578948	0,275344369829068	0,376338563422331	0,29370495738069	0	-0,0866521570415646
#97	0,781197430118067	2,78947368421053	50	45,7894736842105	3,21052631578947	0,894736842105263	0,288075549404665	0,315208733674166	0,354147015461931	0	-0,114838251432979
#98	0,791452516197084	3,15789473684211	50	45,5263157894737	2,26315789473684	0,863157894736842	0,343611404240996	0,311302821911054	0,281717848109879	0	-0,163176725267557
#99	0,73378132165634	2,47368421052632	50	44,9473684210526	2,21052631578947	0,917894736842105	0,314809658192222	0,351262064034326	0,27326897385095	0	-0,111501218910058
#100	0,675511911294723	2,63157894736842	50	45,4210526315789	2,10526315789474	0,909473684210526	0,352248262749049	0,314451683339506	0,219138614539068	0	0,0413269162526768
#101	0,810334141589996	3,31578947368421	50	45,1052631578947	2,52631578947368	0,897894736842105	0,284572022181884	0,242040493223525	0,292576960631763	0	0,00041403701352942
#102	0,752184763981112	4	50	45,3157894736842	3,31578947368421	0,887368421052632	0,365557512751527	0,358831926605215	0,23653264445126	0	0,0263184490968647
#103	0,732808903668966	2,84210526315789	50	43,5789473684211	3,21052631578947	0,888421052631579	0,359111734096118	0,241588548143434	0,232899063917914	0	0,0691472123713678
#104	0,757139681293456	2,63157894736842	50	45,4736842105263	2,68421052631579	0,891578947368421	0,339398846170051	0,371695995813335	0,241718083430985	0	-0,000331693503926272
#105	0,738783520640926	3,21052631578947	50	44,6315789473684	2,94736842105263	0,908421052631579	0,28060894658105	0,358512406612371	0,244805380316728	0	0,0230591127810098
#106	0,808297589120618	3,31578947368421	50	44,5789473684211	2,63157894736842	0,911578947368421	0,310461019507961	0,29780171032811	0,315524110576905	0	-0,0941157380056031
#107	0,738455747136632	2,84210526315789	50	45,1578947368421	2,63157894736842	0,913684210526316	0,266162836348969	0,294079933955672	0,222113017289528	0	0,0401918751009863
#108	0,726459560931402	3,26315789473684	50	45,4736842105263	2,94736842105263	0,910526315789474	0,388117274387052	0,431555247059516	0,241347695720239	0	0,302748091818693
#109	0,766271489654654	3,42105263157895	50	45	3,68421052631579	0,902105263157895	0,310886759008014	0,250605410862126	0,25959200417642	0	-0,0615961227099367
#110	0,779383984634504	2,78947368421053	50	44,1578947368421	2,47368421052632	0,907368421052631	0,298594665353144	0,326310594648743	0,247496311329707	0	-0,0108276013935522
#111	0,816618394732119	2,52631578947368	50	43,8421052631579	2,21052631578947	0,901052631578947	0,393058133417007	0,337021397564401	0,232701602310301	0	0,0308507677688458
#112	0,764674181678903	3,63157894736842	50	44,9473684210526	2,68421052631579	0,883157894736842	0,296892600775395	0,252655944715175	0,294005901886495	0	0,00406531387820701
#113	0,818225272423198	2,78947368421053	50	43,7368421052632	2,78947368421053	0,905263157894737	0,26590183162449	0,390257945051064	0,26897364169235	0	0,117355399750782
#114	0,773604622201177	3,63157894736842	50	45,2631578947368	2,68421052631579	0,911578947368421	0,328115448282218	0,296854650249513	0,269045501099167	0	0,0355270545358412
#115	0,770057247881938	3,57894736842105	50	45,0526315789474	2,52631578947368	0,875789473684211	0,320065991673717	0,383948977024785	0,277124003323621	0	0,0141055378593065
#116	0,723156019760312	3,47368421052632	50	44,0526315789474	3,57894736842105	0,895789473684211	0,297538015136876	0,417600490711764	0,266714318316593	0	-0,0671651672151881
#117	0,784100770218764	2,68421052631579	50	44,9473684210526	2,10526315789474	0,892631578947368	0,356020642000893	0,384077418738237	0,263736076199259	0	0,0127842686227305
#118	0,788693479435789	4,15789473684211	50	44,6842105263158	2,94736842105263	0,878947368421053	0,353428962710788	0,321922131632707	0,246473931091402	0	-0,0114604146016661
#119	0,669585959296031	2,78947368421053	50	46	2,68421052631579	0,903157894736842	0,374080080982327	0,407536480032432	0,25594241717977	0	0,225302193051082
#120	0,836458140633012	3,10526315789474	50	45,6842105263158	2,21052631578947	0,885263157894737	0,254316519706678	0,271417140641579	0,282188266368748	0	0,114311877865641
#121	0,775336432121804	2,94736842105263	50	44,0526315789474	2,52631578947368	0,883157894736842	0,392791016159092	0,33860690301055	0,331652489668882	0	0,0202308696344766
#122	0,811120126743592	2,78947368421053	50	45,7894736842105	2,94736842105263	0,889473684210526	0,270838755325571	0,266357935039561	0,260636047300099	0	-0,0484619665473076
#123	0,755018000671514	3,42105263157895	50	46,7368421052632	2,15789473684211	0,88421052631579	0,364191241811309	0,369573436154303	0,300606522481025	0	0,0846731960744497
#124	0,804607241131907	2,57894736842105	50	43,8421052631579	2,78947368421053	0,907368421052632	0,28618242926964	0,303184889758439	0,283237232564122	0	-0,0426940519968508
#125	0,749957642885441	2,68421052631579	50	45,5789473684211	2,94736842105263	0,897894736842105	0,275665480067634	0,385807133275127	0,264300006256564	0	-0,0189809614181478
#126	0,678526355990168	2,94736842105263	50	45,1578947368421	2,15789473684211	0,901052631578948	0,236139411651486	0,43352142831966	0,255523636566153	0	-0,0568805489331814
#127	0,780788865778289	3,42105263157895	50	44,8947368421053	2,68421052631579	0,888421052631579	0,297391629549833	0,358906680150931	0,256188384540505	0	-0,12325784571174
#128	0,741863732622607	2,42105263157895	50	44,6842105263158	2,26315789473684	0,889473684210526	0,291967413838881	0,254519619140296	0,273949999864808	0	0,242853031013842
#129	0,762286761958385	4,05263157894737	50	44,7894736842105	3,15789473684211	0,865263157894737	0,322137067220481	0,27869212790752	0,226364471822931	0	0,0310732338256849
#130	0,826338963427197	3,68421052631579	50	44,4210526315789	2,15789473684211	0,882105263157895	0,321275453650887	0,326012741563309	0,276575150508935	0	0,0162605897807922
#131	0,749197858009457	2,42105263157895	50	45,8947368421053	2,63157894736842	0,883157894736842	0,244397322689057	0,427189921822402	0,315572384946794	0	-0,0429171066171054
#132	0,755508769412139	3,78947368421053	50	44,5263157894737	2,10526315789474	0,898947368421053	0,367145583906272	0,323495825183354	0,271195911986299	0	0,0272070185003524
#133	0,772128965962545	3,15789473684211	50	44,2631578947368	2,94736842105263	0,895789473684211	0,343501243197388	0,370648387264301	0,225315495650327	0	-0,132143626442318
#134	0,783854914502299	2,84210526315789	50	45,2105263157895	2,05263157894737	0,89578947368421	0,335944667152593	0,438268612436242	0,269590328239603	0	-0,0540958423356011
#135	0,726453830330316	2,31578947368421	50	44,3684210526316	3,10526315789474	0,883157894736842	0,286019741517993	0,355936947374148	0,219471244914801	0	-0,028803646215439
#136	0,803824565144384	3,42105263157895	50	44,9473684210526	2,15789473684211	0,903157894736842	0,231847346656966	0,237690989173063	0,263401042237562	0	-0,0202890303556936
#137	0,767320650954838	4	50	44,5263157894737	2,36842105263158	0,911578947368421	0,315059600898065	0,332873982225534	0,362780231458148	0	-0,0844384130231105
#138	0,730429022099807	2,84210526315789	50	44,8421052631579	2,47368421052632	0,881052631578947	0,340478244368604	0,366872390060809	0,273024398064294	0	-0,0237428072184338
#139	0,792214469861881	3,57894736842105	50	44,8421052631579	2,52631578947368	0,888421052631579	0,390789268262629	0,313275446472076	0,330702765723416	0	0,1089050763568
#140	0,751543873935207	3,26315789473684	50	46,2631578947368	2,05263157894737	0,891578947368421	0,228025280168684	0,219462793738644	0,299697750548239	0	0,188473475897211
#141	0,796967695327244	3,68421052631579	50	43,4210526315789	2,63157894736842	0,908421052631579	0,348201431566848	0,243065598598547	0,186724065200028	0	0,0124115107388972
#142	0,836156552623839	3,15789473684211	50	45,7894736842105	2,57894736842105	0,857894736842105	0,40565397447448	0,291078315182465	0,233019322041135	0	-0,176373136083955
#143	0,74316924993841	3	50	45	2,42105263157895	0,888421052631579	0,365319466805078	0,383438604356939	0,211330394893623	0	0,100838119391398
#144	0,70914139630095	2,52631578947368	50	45,3684210526316	3,26315789473684	0,912631578947369	0,355028863692779	0,329566327147692	0,288568746418757	0	0,176287973073855
#145	0,732713309814857	2,73684210526316	50	44,1052631578947	2,47368421052632	0,881052631578947	0,346181668885696	0,190159657314336	0,213100744672942	0	-0,171640714751878
#146	0,774182111050654	2,94736842105263	50	45,2631578947368	2,63157894736842	0,889473684210526	0,310822128623745	0,302600671639573	0,269884344956571	0	-0,274749295259289
#147	0,73908913235349	3,05263157894737	50	45,8421052631579	2,36842105263158	0,876842105263158	0,316258664862196	0,309964545554266	0,302597880903748	0	0,00788955369841447
#148	0,818473101012482	2,42105263157895	50	45,2105263157895	2,42105263157895	0,881052631578947	0,367083181517192	0,36734090299416	0,169313901984603	0	-0,00299185786025887
#149	0,832068943031419	2,84210526315789	50	44,7894736842105	2,31578947368421	0,910526315789474	0,285381373345061	0,349760015181151	0,261723522153376	0	0,0131316518827312
#150	0,815517678879461	3,15789473684211	50	44,6842105263158	2,63157894736842	0,889473684210526	0,305615221366091	0,39935764234625	0,263243520071805	0	-0,208729753097545
#151	0,716905044883865	3,84210526315789	50	44,5789473684211	2,31578947368421	0,905263157894737	0,241191021717607	0,422571389720082	0,203169154765741	0	-0,0280128840261194
#152	0,749985892032683	3,36842105263158	50	45,3157894736842	2,84210526315789	0,896842105263158	0,258418534827289	0,291840011881502	0,300236442450358	0	-0,086444723885916
#153	0,800299646511435	3,42105263157895	50	45	2,15789473684211	0,911578947368421	0,325660166009716	0,232598294154358	0,306443372222053	0	0,0514568970918599
#154	0,680872232976964	3,47368421052632	50	44,5263157894737	3,15789473684211	0,9	0,329971327246318	0,446180427580053	0,351397011966212	0	0,0835042728073434
#155	0,733148544797929	2,84210526315789	50	44,5789473684211	2,26315789473684	0,906315789473684	0,355227235504593	0,411869749205917	0,280174617587755	0	0,0877355774412368
#156	0,781943771539446	3,52631578947368	50	44,1578947368421	2,89473684210526	0,901052631578947	0,326702444872653	0,242797073837009	0,30611441366072	0	0,135169491672398
#157	0,752051956126095	3,36842105263158	50	45,4736842105263	2,26315789473684	0,892631578947368	0,346113157809944	0,393916045695108	0,302380136395186	0	0,138601452546888
#158	0,727963843010237	2,63157894736842	50	45,0526315789474	2,68421052631579	0,886315789473685	0,24492988358933	0,291040664179325	0,297880055181577	0	-0,206557353131214
#159	0,688188251156893	3,42105263157895	50	45,3684210526316	2,68421052631579	0,897894736842105	0,332064577146882	0,237835801767889	0,228876686942218	0	-0,152344911338587
#160	0,743479959649232	2,73684210526316	50	45,4736842105263	2,21052631578947	0,887368421052632	0,302280486899087	0,443886591733756	0,194205395025578	0	0,103427900692482
#161	0,69111016349588	3	50	44,5263157894737	2,21052631578947	0,902105263157895	0,348120172759512	0,288362467811881	0,276460826577925	0	0,0619732255558074
#162	0,781205813778512	3,68421052631579	50	46,1578947368421	2,89473684210526	0,877894736842105	0,283474864625208	0,326597343505837	0,221736144926409	0	0,189313437641068
#163	0,769740154288171	2,68421052631579	50	45,3157894736842	2,10526315789474	0,906315789473684	0,314099924780598	0,259723559585081	0,257601904838255	0	0,285211755790242
#164	0,738651303166763	3,63157894736842	50	44,7894736842105	3,15789473684211	0,872631578947369	0,318476422216758	0,273244258269536	0,283926103962266	0	0,127693627034015
#165	0,793261871894861	2,73684210526316	50	45,3684210526316	2,21052631578947	0,891578947368421	0,292539498565009	0,369549158258666	0,238344861898293	0	0,0846864271400301
#166	0,782504410461611	3	50	44,5789473684211	2,42105263157895	0,86421052631579	0,320257318997698	0,361782695284296	0,291603559238309	0	0,0762855533167244
#167	0,73084331010195	3,21052631578947	50	45,2631578947368	2,57894736842105	0,910526315789474	0,262648512392048	0,327440585331331	0,23627981690405	0	-0,0255612942445234
#168	0,844355669555708	3,26315789473684	50	45,3157894736842	2,52631578947368	0,890526315789474	0,392667034560439	0,340241926398863	0,313333798230984	0	-0,0535864066852793
#169	0,782331898044017	3,68421052631579	50	44,4736842105263	2,78947368421053	0,905263157894737	0,314307375021977	0,305086351931593	0,253933363929076	0	0,13458979882292
#170	0,782961554905609	2,36842105263158	50	43,7894736842105	3,21052631578947	0,901052631578948	0,336376934613335	0,480833547007513	0,205612705847491	0	0,176458426759473
#171	0,665355358344517	3,47368421052632	50	44,8947368421053	2,84210526315789	0,857894736842105	0,316750457362641	0,418843666919456	0,247533564907967	0	0,258800664243388
#172	0,757343599866188	4	50	43,6315789473684	3,36842105263158	0,892631578947369	0,370765568898198	0,299617707683651	0,227700103592782	0	0,0449161068797283
#173	0,705043561105896	3,31578947368421	50	44,0526315789474	2,10526315789474	0,881052631578947	0,307222905252472	0,266229083831926	0,27352871203975	0	-0,0308811701173221
#174	0,819026601513896	2,52631578947368	50	43,9473684210526	2,31578947368421	0,888421052631579	0,323772785614762	0,335991973370981	0,298013144716508	0	-0,0205190905732472
#175	0,775780135812636	3,36842105263158	50	44,8947368421053	2,21052631578947	0,893684210526316	0,364128031879899	0,346327717133365	0,28016961987558	0	-0,118393577433444
#176	0,746284248136921	2,94736842105263	50	44,3684210526316	2,94736842105263	0,889473684210526	0,283372739414573	0,308390338840022	0,232085971345661	0	0,0617672220285411
#177	0,79727333870286	3,21052631578947	50	45,4210526315789	2,63157894736842	0,874736842105263	0,368400442353514	0,333244910893177	0,269749623598265	0	-0,0168173403125572
#178	0,765311802998034	3,47368421052632	50	44,4736842105263	2,26315789473684	0,890526315789474	0,320840317483851	0,308862555239753	0,232710681450076	0	-0,00423886691763944
#179	0,766660501449392	3,68421052631579	50	44,9473684210526	2,21052631578947	0,877894736842105	0,340639854328132	0,323913564787311	0,263999111544864	0	0,101077787326705
#180	0,762357083170438	3	50	44,9473684210526	2,57894736842105	0,905263157894737	0,293118828090088	0,331869801781119	0,284818827562826	0	0,00891159501788356
#181	0,819771403389634	2,57894736842105	50	44,8421052631579	2,78947368421053	0,911578947368421	0,346258380154505	0,371004380871947	0,304952596875038	0	0,055016687516065
#182	0,79309499192152	3,05263157894737	50	43	2,15789473684211	0,898947368421053	0,394694343569028	0,240992019528553	0,231310445091191	0	-0,107061769056391
#183	0,792132405620435	3,68421052631579	50	45,5263157894737	2,47368421052632	0,877894736842105	0,281024436138457	0,318056269338665	0,289455223213129	0	-0,0179374528179928
#184	0,790383847727799	2,68421052631579	50	44,6842105263158	2,94736842105263	0,876842105263158	0,3891474382039	0,460803051415389	0,283178651054831	0	-0,0278502348473549
#185	0,786089939993072	3,78947368421053	50	44,6842105263158	2,47368421052632	0,905263157894737	0,316964180546221	0,2867108602794	0,297892521099829	0	-0,0800390864889162
#186	0,77384947061022	2,89473684210526	50	45,8947368421053	2,89473684210526	0,901052631578947	0,358519168450119	0,271525950330108	0,203523265223928	0	0,0166294837196647
#187	0,777282083300162	3,10526315789474	50	45,3684210526316	2,52631578947368	0,890526315789474	0,330945436643183	0,401352843143537	0,255541779154834	0	0,115825519353451
#188	0,80083337404689	2,52631578947368	50	43,6315789473684	2,52631578947368	0,891578947368421	0,285849042887343	0,399839340054337	0,309504178781749	0	0,109595461210108
#189	0,751250739412492	3,84210526315789	50	45,4210526315789	2,31578947368421	0,896842105263158	0,292801148760968	0,338370091216249	0,303923890365444	0	0,00987256259691906
#190	0,788207546557906	3,26315789473684	50	45	2,47368421052632	0,9	0,293951227491216	0,371370757711844	0,262358792834363	0	0,256544320701921
#191	0,729425090983075	3,68421052631579	50	45,7894736842105	3,05263157894737	0,89578947368421	0,305652106125708	0,3678520013479	0,326449887368676	0	0,0193676283733685
#192	0,80947532837177	3,10526315789474	50	45,2631578947368	3	0,897894736842105	0,417476743955576	0,527776609988459	0,308258639616102	0	-0,0541711627833208
#193	0,797897072283614	3,89473684210526	50	45,2631578947368	2,10526315789474	0,891578947368421	0,27168838008755	0,211047679142968	0,275614978118757	0	-0,00828894503455034
#194	0,754865203132098	3,05263157894737	50	45,6842105263158	2,52631578947368	0,907368421052632	0,380390906140818	0,400006240405026	0,30448695299956	0	-0,0976984629616877
#195	0,730988007467401	4	50	45,5789473684211	2,52631578947368	0,914736842105263	0,295647603251724	0,456954985210324	0,260916893806739	0	-0,139406576959801
#196	0,747598552272	2,36842105263158	50	43,8421052631579	3,21052631578947	0,9	0,308951665331554	0,332604343264633	0,233206366303515	0	-0,0616636558083734
#197	0,698443424408723	2,89473684210526	50	45,3157894736842	3,31578947368421	0,877894736842105	0,361193106769552	0,205615788170412	0,300564021953443	0	-0,0361216233869359
#198	0,769466256297053	3,63157894736842	50	43,5263157894737	2,15789473684211	0,913684210526316	0,415116483709988	0,339338419075014	0,270182750413613	0	-0,115344612212921
#199	0,756397227420229	2,94736842105263	50	44,6842105263158	2,31578947368421	0,896842105263158	0,336927807768912	0,329877276148363	0,322509932368232	0	-0,0771982979331351
#200	0,807593002831843	3,68421052631579	50	45,0526315789474	2,73684210526316	0,910526315789474	0,364881912970814	0,357297182887359	0,304996664655135	0	0,155567226910327
#201	0,797701909059084	3,05263157894737	50	43,5789473684211	2,21052631578947	0,885263157894737	0,302098926414518	0,276689943741078	0,204439559610398	0	-0,0334026822355286
#202	0,845286561744773	3,15789473684211	50	45	3,05263157894737	0,885263157894737	0,36059338770977	0,393383075069787	0,266066251569498	0	-0,0363841640519476
#203	0,768983658955121	3,05263157894737	50	44,5789473684211	2,52631578947368	0,903157894736842	0,31672746980872	0,428581243102899	0,283085924873084	0	-0,163133996446194
#204	0,764943779460009	2,52631578947368	50	45,1052631578947	2,68421052631579	0,88	0,318708993907518	0,320177885112371	0,257007138092248	0	-0,0655317269167345
#205	0,806648673057288	3,21052631578947	50	44,4736842105263	2,31578947368421	0,893684210526316	0,290828120627835	0,371902542803373	0,22472471474705	0	-0,177425055734216
#206	0,78890211090782	2,42105263157895	50	44,8421052631579	2,84210526315789	0,887368421052632	0,359519215386585	0,420306851096857	0,296378469978052	0	-0,039101663556854
#207	0,73228961075547	2,89473684210526	50	43,9473684210526	3,26315789473684	0,867368421052632	0,417306231870196	0,219003200077328	0,216763620864263	0	0,00851156963514643
#208	0,729531903938364	2,36842105263158	50	45	3,36842105263158	0,893684210526316	0,305666120491541	0,370630543289928	0,267240853068785	0	0,016626057433325
#209	0,790874112794143	2,63157894736842	50	44,1578947368421	2,89473684210526	0,908421052631579	0,423303952400294	0,333176140553609	0,303997164500056	0	0,0406781643373516
#210	0,761423102345922	2,73684210526316	50	44,8421052631579	2,21052631578947	0,88421052631579	0,346794626852774	0,269347426959715	0,248875198466691	0	-0,114808462877975
#211	0,809201796199295	3	50	44,7894736842105	2,94736842105263	0,887368421052632	0,343395106582203	0,300625603442377	0,252764284540346	0	-0,069071027831378
#212	0,78706976707984	3,78947368421053	50	44,7894736842105	2,26315789473684	0,889473684210526	0,310879637249975	0,455173059301175	0,292263403951681	0	-0,131157672614438
#213	0,7829836503544	3,52631578947368	50	45,2105263157895	3,36842105263158	0,875789473684211	0,320374570943386	0,358430972066622	0,345584985556637	0	-0,0870037212872214
#214	0,789457140629073	3,63157894736842	50	44,2105263157895	2,89473684210526	0,901052631578947	0,217944224816728	0,187437239277596	0,306871068786088	0	-0,12240082902684
#215	0,691227101154393	2,47368421052632	50	45,7368421052632	2,15789473684211	0,902105263157895	0,326895423946063	0,278747823806229	0,254998006165237	0	-0,0158770372261396
#216	0,764931456759526	2,73684210526316	50	45,5789473684211	2,94736842105263	0,89578947368421	0,293843392404898	0,350955546901079	0,298917862214922	0	-0,0340779287807643
#217	0,792807797999018	3	50	43,6315789473684	2,05263157894737	0,9	0,336981774792722	0,380946954434528	0,251191831990829	0	0,0719997168401595
#218	0,777497403849115	3,47368421052632	50	45,5789473684211	3,21052631578947	0,874736842105263	0,289725471266491	0,35269932123192	0,318921634988132	0	0,0253043134010124
#219	0,852250579865814	3,47368421052632	50	44	2,84210526315789	0,902105263157895	0,354711833885092	0,382195904041221	0,263714009214571	0	0,00314051764313405
#220	0,794538294403494	3,57894736842105	50	45,4210526315789	2,57894736842105	0,928421052631579	0,409317470172467	0,367205632428345	0,251416615309889	0	0,0897625290564067
#221	0,760954599189858	3,52631578947368	50	45,4210526315789	2,36842105263158	0,878947368421053	0,338536283435848	0,420943241835367	0,290213274182797	0	-0,123478712966795
#222	0,830593618205801	3,26315789473684	50	43,5789473684211	3,05263157894737	0,9	0,292872826502955	0,333883660110843	0,239611909516495	0	-0,0740647544983818
#223	0,763077092108277	3,26315789473684	50	44,5789473684211	2,15789473684211	0,898947368421053	0,261854697816993	0,285711594999343	0,233877244408911	0	-0,189378171529169
#224	0,796835593123596	3,10526315789474	50	44,7368421052632	2,84210526315789	0,883157894736842	0,328484616149526	0,29895434191693	0,283339808176414	0	0,263431278347408
#225	0,769079133342573	2,57894736842105	50	44,9473684210526	2,21052631578947	0,882105263157895	0,342366984243507	0,330231580685065	0,296452479884342	0	-0,0758021213155944
#226	0,730040330555794	2,36842105263158	50	44,5263157894737	2,89473684210526	0,910526315789474	0,286162072071869	0,334041581456168	0,270957036436195	0	-0,109706748404821
#227	0,785808946447683	3	50	45,4210526315789	2,89473684210526	0,894736842105263	0,345287388080875	0,337732084962712	0,251058011292002	0	-0,0790608690284863
#228	0,789495168146907	2,63157894736842	50	45,1052631578947	2,57894736842105	0,892631578947368	0,308791308093319	0,307512064404574	0,243841131321001	0	0,0561370041020568
#229	0,713608953731419	2,47368421052632	50	44,1052631578947	2,36842105263158	0,914736842105264	0,339647220180394	0,34458484719474	0,313250709221709	0	0,0189490274823004
#230	0,764790739216234	2,94736842105263	50	44,1578947368421	3,63157894736842	0,902105263157895	0,279284543309859	0,314969503420548	0,292059565689234	0	0,258509860931135
#231	0,721295432009699	2,36842105263158	50	45	2,78947368421053	0,88	0,311561536514019	0,36796984064234	0,264831719558346	0	0,0253597311694737
#232	0,775962883760994	2,94736842105263	50	44,4210526315789	2,42105263157895	0,908421052631579	0,341797913562552	0,397443162009919	0,238053959445967	0	-0,0937546169298073
#233	0,782032599977	5	50	44,2631578947368	2,10526315789474	0,901052631578948	0,302972673813428	0,321642444884156	0,260584847536963	0	0,0231746876216732
#234	0,757308279381631	2,78947368421053	50	44,8421052631579	2,42105263157895	0,912631578947368	0,343983594974571	0,284528782775949	0,34097078213787	0	-0,166059036135722
#235	0,767341321867957	3,36842105263158	50	44,1052631578947	2,36842105263158	0,885263157894737	0,304958951221791	0,312498042375909	0,359159432573753	0	-0,197269565758278
#236	0,71825692695983	2,68421052631579	50	45,5789473684211	2,21052631578947	0,888421052631579	0,26038147444826	0,368326809729799	0,243508072861371	0	-0,0598161306256133
#237	0,668657513787401	4,21052631578947	50	44,8947368421053	2,84210526315789	0,894736842105263	0,260706293232658	0,349345382450782	0,27836564983535	0	-0,0995640671239518
#238	0,806408000962337	3,26315789473684	50	44,6315789473684	2,47368421052632	0,881052631578947	0,268958135426313	0,364128481848325	0,314319560837584	0	-0,0330830121324614
#239	0,808255455388962	3,42105263157895	50	44,4210526315789	2,89473684210526	0,892631578947369	0,312161196398831	0,292916441761634	0,329708042673509	0	-0,283580541970516
#240	0,792079698801629	4,05263157894737	50	44,8421052631579	2,47368421052632	0,883157894736842	0,337104097297161	0,345362215747107	0,346875643813984	0	0,0489857647425992
#241	0,748493295101151	2,57894736842105	50	44,2631578947368	3	0,902105263157895	0,272313688655722	0,460663985808546	0,301503024627202	0	0,0599185810767933
#242	0,754787938359396	3,26315789473684	50	43,9473684210526	3,68421052631579	0,906315789473684	0,301227632573138	0,368828838737686	0,275348843367305	0	-0,0705368838135006
#243	0,717782923373461	3,05263157894737	50	44,5263157894737	3,31578947368421	0,913684210526316	0,345736455281405	0,37345025679901	0,2715333357718	0	0,0699443555437926
#244	0,811045242898039	3,10526315789474	50	44,1578947368421	2,63157894736842	0,902105263157895	0,338267493404429	0,253210066369158	0,264298569617938	0	0,098487121583583
#245	0,703958308506154	3,36842105263158	50	44,5263157894737	2,84210526315789	0,878947368421053	0,373811283556395	0,364219463853388	0,215077655078604	0	-0,163176743469686
#246	0,759406637169263	3,31578947368421	50	45,0526315789474	2,52631578947368	0,90421052631579	0,35097710392948	0,314851199835235	0,222467930254914	0	0,0083396985514588
#247	0,731573057409894	3,89473684210526	50	44,3157894736842	2,21052631578947	0,907368421052632	0,343771999081524	0,203251773808347	0,313064647788209	0	-0,0489661291852138
#248	0,781829001476724	2,57894736842105	50	44,6842105263158	2,42105263157895	0,892631578947368	0,37732082346471	0,485244445318778	0,316215918998427	0	-0,147322057813285
#249	0,807551578358043	3,47368421052632	50	44,5263157894737	3,26315789473684	0,92	0,382755619463075	0,398224273028111	0,296403396811302	0	-0,0374746842608771
#250	0,782056500384328	3,31578947368421	50	43,7368421052632	2,89473684210526	0,891578947368421	0,301741374241044	0,324452481593989	0,274499292328624	0	0,170327734064161
#251	0,774347048470365	2,84210526315789	50	44	2,15789473684211	0,89578947368421	0,284143800700884	0,383753484156204	0,289348818151285	0	-0,0235359925684293
#252	0,754572425665493	4,15789473684211	50	44	2,21052631578947	0,881052631578947	0,391177675455944	0,442106612588093	0,264789984353708	0	0,0276921944710365
#253	0,714537705339077	2,57894736842105	50	43,4210526315789	2,26315789473684	0,912631578947368	0,320715549413768	0,348699053518002	0,336642669188336	0	0,127275498183043
#254	0,776860759243957	2,84210526315789	50	44,4736842105263	3,78947368421053	0,883157894736842	0,326855003729918	0,332389792008549	0,257492546059082	0	-0,00954556276889936
#255	0,840083006083552	4,94736842105263	50	44,2105263157895	2,78947368421053	0,9	0,346958094131723	0,305658293864084	0,281944313536531	0	-0,0106910117142215
#256	0,7446721889224	4,68421052631579	50	44,3684210526316	3	0,914736842105263	0,240425053584311	0,304193648935281	0,23508442395825	0	0,122496381868866
#257	0,770301489043278	2,78947368421053	50	45,6842105263158	2,89473684210526	0,89578947368421	0,301644668928786	0,319773597108472	0,305344886923248	0	0,0553786361328647
#258	0,81438859767657	4,31578947368421	50	43,5789473684211	2,31578947368421	0,916842105263158	0,313336959438756	0,342223658317856	0,289091240268168	0	0,241748275879938
#259	0,804470276215688	3,68421052631579	50	45,6315789473684	2,63157894736842	0,917894736842105	0,308844674589713	0,383985176162472	0,226665265346283	0	-0,0567473652406397
#260	0,782922806377975	3,57894736842105	50	44	2,10526315789474	0,892631578947368	0,33613171682547	0,315472154938579	0,226703315580064	0	0,000184531130138335
#261	0,751296133135815	3,73684210526316	50	43,8421052631579	2,89473684210526	0,915789473684211	0,226778550440561	0,332843051221872	0,256747066507486	0	0,0499041414507853
#262	0,740913963947464	2,78947368421053	50	46	2,57894736842105	0,886315789473684	0,436635204773	0,348307022694419	0,229027185558351	0	-0,0309879994988285
#263	0,812387670721172	2,57894736842105	50	44,0526315789474	2,42105263157895	0,896842105263158	0,283582988881479	0,351772430037709	0,21130579697527	0	-0,0424259970099699
#264	0,773370234776446	2,78947368421053	50	44,1052631578947	2,42105263157895	0,909473684210526	0,378958170652586	0,365640524186124	0,320893216376469	0	-0,038867102013966
#265	0,816104092732959	3,47368421052632	50	44,3684210526316	2,63157894736842	0,904210526315789	0,18425942849591	0,447564997266583	0,255138285554749	0	0,129470994226489
#266	0,747306790710795	3,21052631578947	50	45,1578947368421	2,10526315789474	0,877894736842105	0,296968341437621	0,300557583471897	0,273407611395766	0	-0,0765536894334879
#267	0,792391514292101	3,73684210526316	50	45,4736842105263	2,47368421052632	0,905263157894737	0,377875536089778	0,262251084061183	0,247402079188645	0	0,0955436038600492
#268	0,7720215269729	2,94736842105263	50	45,5263157894737	2,52631578947368	0,889473684210526	0,28750815911426	0,312535577614871	0,261825329414429	0	-0,0431740972510157
#269	0,751255576907067	2,94736842105263	50	44,3684210526316	2,57894736842105	0,898947368421053	0,364966357163273	0,308253305153683	0,334718698084199	0	0,0442882958890338
#270	0,732244799445815	3,78947368421053	50	45,2631578947368	2,26315789473684	0,891578947368421	0,253055294950697	0,344970100753835	0,258428201107098	0	0,0816009462264892
#271	0,78066602405069	3,21052631578947	50	45,4736842105263	2,63157894736842	0,917894736842106	0,35606694077289	0,336006439697131	0,313437189777254	0	-0,150510592988137
#272	0,707330517211311	2,73684210526316	50	44,1578947368421	2,15789473684211	0,886315789473684	0,325960325706464	0,28961589396258	0,272591527661146	0	-0,0378247813485333
#273	0,70533384277251	3,10526315789474	50	44,8421052631579	2,26315789473684	0,928421052631579	0,278885160815132	0,375374654842561	0,24602998847755	0	0,156297290393459
#274	0,774118647556587	3,57894736842105	50	45,5263157894737	2,94736842105263	0,881052631578947	0,370247334226677	0,36617955675698	0,26781893433345	0	0,23249778679236
#275	0,80659968614661	2,68421052631579	50	44	2,21052631578947	0,875789473684211	0,287209409746048	0,398709629032333	0,253486498363954	0	-0,176998989152575
#276	0,777418849544098	3	50	44,6842105263158	3,31578947368421	0,901052631578948	0,297312702158688	0,354434159752986	0,29998146686811	0	-0,0944157586666779
#277	0,74974002758111	3,89473684210526	50	45,6315789473684	2,68421052631579	0,917894736842106	0,268371944625011	0,382678199082595	0,234690105226531	0	0,0431866282773547
#278	0,764075679053033	2,78947368421053	50	45,0526315789474	2,15789473684211	0,894736842105263	0,312160568511244	0,240429395748507	0,300427507580091	0	0,0122488473681175
#279	0,781870210082282	3,57894736842105	50	44,8947368421053	2,10526315789474	0,891578947368421	0,309129149796733	0,457546269880708	0,191174331473928	0	-0,253375861994937
#280	0,813896444990415	3,42105263157895	50	45,1052631578947	2,52631578947368	0,903157894736842	0,33714627420876	0,350231217842118	0,284629389999805	0	0,158865873625024
#281	0,828322402737548	3,63157894736842	50	44,5789473684211	2,84210526315789	0,923157894736842	0,325502011703433	0,299302727423788	0,277980461150677	0	-0,0657580759572663
#282	0,754843928687467	3,15789473684211	50	43,9473684210526	2,63157894736842	0,882105263157895	0,399155958573291	0,337313292620545	0,292352645753893	0	-0,018917011897296
#283	0,744469847386337	3,05263157894737	50	44,4210526315789	2,57894736842105	0,885263157894737	0,369247958170754	0,43097863111747	0,248934099914991	0	-0,184953203661896
#284	0,789030110682402	2,89473684210526	50	44,8947368421053	2,15789473684211	0,882105263157895	0,273023999682287	0,381091003084511	0,242677044496595	0	0,242641379192261
#285	0,777923269297559	3,26315789473684	50	45,7368421052632	2,52631578947368	0,901052631578948	0,287043501597458	0,311294860346933	0,24931878032324	0	-0,0591076256580764
#286	0,763552437719887	3,36842105263158	50	46,4736842105263	2,57894736842105	0,898947368421053	0,3157540176104	0,351358482512797	0,270420026466499	0	0,271426480905981
#287	0,746969310842271	2,84210526315789	50	44,8421052631579	2,26315789473684	0,886315789473684	0,279714840604382	0,409251208415113	0,272509660971466	0	0,0951632197538062
#288	0,774222414742905	2,94736842105263	50	44,6315789473684	2,57894736842105	0,901052631578947	0,389091847629224	0,281171625800019	0,288553785593578	0	-0,0520613440651029
#289	0,772519163675036	3,47368421052632	50	44,4210526315789	2,89473684210526	0,894736842105263	0,285537615799121	0,45097572788023	0,320412489033543	0	0,082763289383773
#290	0,762952453841852	2,42105263157895	50	44,4210526315789	2,47368421052632	0,877894736842105	0,395670844569397	0,365646628833584	0,273411806290874	0	0,0754221755255513
#291	0,786673977814921	2,57894736842105	50	45,7368421052632	2,26315789473684	0,901052631578948	0,340207147786122	0,316284361597334	0,278838905626238	0	0,278591926352808
#292	0,777186700034834	3,05263157894737	50	45,2105263157895	2,15789473684211	0,88421052631579	0,248274122727287	0,234211427746023	0,25666179411238	0	-0,100568725961678
#293	0,816466535263765	2,89473684210526	50	44,7368421052632	2,52631578947368	0,886315789473684	0,356921884454622	0,308751585278114	0,249405679401937	0	-0,019424304273952
#294	0,756779363670229	3,26315789473684	50	45,3157894736842	2,47368421052632	0,908421052631579	0,316746186041828	0,339128354483046	0,291246309990831	0	-0,0420339902034967
#295	0,742545552532248	3,42105263157895	50	43,8947368421053	2,42105263157895	0,931578947368421	0,237145678873617	0,388180054073966	0,297799519701207	0	-0,0655865026479994
#296	0,724544309807496	2,63157894736842	50	45,3157894736842	2,52631578947368	0,893684210526316	0,329784577716064	0,280132461371542	0,224606613684143	0	-0,118489451648957
#297	0,792606967746339	3,68421052631579	50	45,1578947368421	2,89473684210526	0,909473684210526	0,313453841712552	0,364261886117866	0,316708690198075	0	-0,0937437661848376
#298	0,73504851266425	2,68421052631579	50	44,5263157894737	2,31578947368421	0,882105263157895	0,320476663099682	0,350601459576482	0,314314624818371	0	-0,0497890908700684
#299	0,822561034640383	2,84210526315789	50	44,8421052631579	2,57894736842105	0,883157894736842	0,378653848208407	0,304243926379314	0,35285235312444	0	0,0773553884556912
#300	0,828783039771174	4,36842105263158	50	44,3684210526316	3,63157894736842	0,888421052631579	0,386618380403746	0,269912694309803	0,263576694204953	0	0,164974718972599
#301	0,802322415981453	3,94736842105263	50	45,3157894736842	2,26315789473684	0,888421052631579	0,277331908534589	0,451305556315249	0,258719060695187	0	0,128466458947026
#302	0,763120567124678	3,05263157894737	50	44,9473684210526	2,52631578947368	0,889473684210526	0,327896870186451	0,449913263751081	0,266111004957121	0	0,183104304878449
#303	0,727425073411383	2,94736842105263	50	44,7368421052632	2,26315789473684	0,869473684210526	0,380595866685293	0,279291302067099	0,263457886911567	0	0,19106955429133
#304	0,685624937887486	3,31578947368421	50	46	2,57894736842105	0,915789473684211	0,413045105978121	0,383461267724878	0,216627676010711	0	-0,0568655647421783
#305	0,753076260833166	3,26315789473684	50	45,4210526315789	2,78947368421053	0,901052631578947	0,367608911375911	0,320694519412789	0,25380592685608	0	0,00954729439133959
#306	0,791728473891012	3	50	43,8421052631579	2,89473684210526	0,898947368421053	0,341815539441379	0,426438558742397	0,287705225724825	0	0,00852713933723263
#307	0,752031866131939	3,21052631578947	50	43,8421052631579	3,78947368421053	0,889473684210526	0,319026256847446	0,384142018605402	0,263497807671433	0	0,00238250641165393
#308	0,798987884347631	3,42105263157895	50	43,4210526315789	2,89473684210526	0,894736842105263	0,355781143169702	0,348117557708566	0,256813264116601	0	0,00663588357914719
#309	0,771617876741587	2,89473684210526	50	44,8421052631579	2,21052631578947	0,888421052631579	0,37980602900984	0,329453336126154	0,281605851521974	0	-0,111849014535527
#310	0,749198625012274	3,21052631578947	50	45,4736842105263	2,21052631578947	0,872631578947369	0,329501200928707	0,31977898767114	0,199755332077877	0	-0,126397524963039
#311	0,751654380456172	3,05263157894737	50	44,3684210526316	2,52631578947368	0,89578947368421	0,345385073403593	0,296473299103339	0,262470622991763	0	0,166397710172139
#312	0,732641595291373	2,89473684210526	50	45,3157894736842	2,52631578947368	0,866315789473684	0,373580567668694	0,277806616606517	0,335816632350397	0	0,124904532775712
#313	0,80174306120595	3,10526315789474	50	44,6842105263158	2,15789473684211	0,888421052631579	0,410024425531753	0,358245170560375	0,284854001627076	0	-0,00464948198519821
#314	0,75134590515032	2,52631578947368	50	44,6842105263158	2,10526315789474	0,911578947368421	0,255874184569153	0,231153048734794	0,204938591364151	0	0,114800181419859
#315	0,771874295617073	2,68421052631579	50	44	2,26315789473684	0,902105263157895	0,301306197578627	0,342097082407014	0,276407589588558	0	0,0273225683794169
#316	0,795221348609948	2,73684210526316	50	45,3684210526316	3,05263157894737	0,914736842105263	0,302013904964735	0,282214026688851	0,25145713478636	0	0,0951026801320188
#317	0,762189027989107	2,84210526315789	50	45,3684210526316	2,57894736842105	0,912631578947368	0,341792225285563	0,346420598016518	0,22242844741059	0	0,0614624152138581
#318	0,694429921360662	3,36842105263158	50	44,5789473684211	2,68421052631579	0,915789473684211	0,38543211189543	0,45955682584595	0,358280363697528	0	-0,0121853562708497
#319	0,798479583422508	2,57894736842105	50	44,7368421052632	2,57894736842105	0,866315789473684	0,338806911959848	0,472582324374881	0,282442204678296	0	0,05786447469049
#320	0,768652970434218	3,36842105263158	50	44,5263157894737	2,73684210526316	0,897894736842105	0,302877992141564	0,38105087314823	0,203625515082249	0	0,0701705686318158
#321	0,809735861606533	3,10526315789474	50	43,9473684210526	2,84210526315789	0,907368421052632	0,23260680202863	0,286453173414542	0,245058025555376	0	0,0142708851467088
#322	0,804660875791964	3,57894736842105	50	45,0526315789474	2,31578947368421	0,88	0,307863473285975	0,365854954247726	0,291081746968483	0	-0,0211745091120507
#323	0,747839698901349	3,31578947368421	50	45,2105263157895	2,94736842105263	0,885263157894737	0,273847147189502	0,253564929486533	0,228355608070651	0	0,00959818265602611
#324	0,710717876597876	3	50	45,5789473684211	2,26315789473684	0,890526315789474	0,274334579962501	0,44204769948192	0,291345702450474	0	-0,123666562094845
#325	0,723088554256638	4,63157894736842	50	45,4210526315789	2,84210526315789	0,908421052631579	0,438635311878067	0,286555204357591	0,344765252343771	0	-0,265923509513421
#326	0,708066302234122	3,47368421052632	50	44,4210526315789	2,26315789473684	0,882105263157895	0,336894393968617	0,422878112957995	0,206643015914325	0	-0,0965312994767386
#327	0,672194688873884	3,21052631578947	50	45,3684210526316	2,21052631578947	0,872631578947368	0,243615029151685	0,425101579240605	0,312576305415297	0	0,00200762817943123
#328	0,741841069268381	3,68421052631579	50	45,3157894736842	2,10526315789474	0,905263157894737	0,251467209996677	0,347157717165947	0,250558649304911	0	-0,114269015674825
#329	0,735301797212952	3,36842105263158	50	45,5263157894737	2,84210526315789	0,894736842105263	0,295550561555101	0,390080611114408	0,266298584549074	0	-0,112319689946878
#330	0,756899007429543	2,78947368421053	50	43,3157894736842	2,47368421052632	0,903157894736842	0,285377325403688	0,353471397954395	0,250864676040672	0	0,137612418446565
#331	0,76546330903048	3,63157894736842	50	44,8421052631579	2,47368421052632	0,892631578947368	0,347277391598072	0,303886379951955	0,281943271095996	0	0,0721176541880076
#332	0,78069977383393	2,52631578947368	50	44,4736842105263	2,31578947368421	0,888421052631579	0,265625027749081	0,360014242943248	0,237669681411165	0	-0,174988957739554
#333	0,809492446509407	2,73684210526316	50	44,4210526315789	2,21052631578947	0,883157894736842	0,297279506079444	0,380581667851295	0,245285987420123	0	0,0185358712452632
#334	0,697609752888211	2,68421052631579	50	44,2631578947368	2,26315789473684	0,886315789473684	0,336028941350434	0,295390602653996	0,225954406052371	0	-0,0683428430062392
#335	0,7689291515659	3,05263157894737	50	44,7894736842105	2,31578947368421	0,870526315789474	0,279266286375871	0,251579733034476	0,219660353427845	0	-0,0477428686105164
#336	0,799888783014444	3,89473684210526	50	43,9473684210526	2,57894736842105	0,912631578947369	0,376855461640544	0,26875748801705	0,262858872474615	0	0,0603190702783589
#337	0,829235756393049	2,78947368421053	50	44,2631578947368	2,36842105263158	0,883157894736842	0,332888667838215	0,490411580159807	0,231681342741015	0	-0,109478081909133
#338	0,657594751361857	2,47368421052632	50	45,2631578947368	2,78947368421053	0,882105263157895	0,2020928004871	0,362056520761676	0,250354990887817	0	0,0472826668147938
#339	0,770815924071139	3,26315789473684	50	44,8421052631579	2,52631578947368	0,887368421052632	0,283726928062036	0,295906340213987	0,249867207546348	0	0,0786477126593888
#340	0,764549902264975	3,73684210526316	50	45	2,94736842105263	0,882105263157895	0,34165358084688	0,222660250945144	0,240579263538301	0	0,258434638555674
#341	0,776494508411764	3,05263157894737	50	45,2105263157895	2,73684210526316	0,88	0,326599753716668	0,425752150473883	0,348979161663015	0	-0,123613400656772
#342	0,755035943776336	3	50	44,7368421052632	2,47368421052632	0,898947368421053	0,323205642060191	0,277411162964467	0,25094868405475	0	0,147655679134209
#343	0,712701668301955	2,36842105263158	50	45,8947368421053	2,21052631578947	0,88421052631579	0,361628331544613	0,352103020442917	0,320009590109815	0	0,0119856727948858
#344	0,8202615037368	3,15789473684211	50	43,8947368421053	3,31578947368421	0,916842105263158	0,28396748522463	0,392573416950779	0,227530455088423	0	-0,141741414345606
#345	0,752040139801331	2,52631578947368	50	43,7894736842105	2,10526315789474	0,884210526315789	0,327336887881533	0,420549170205332	0,249094284045021	0	0,00973236656828837
#346	0,769053820439486	2,52631578947368	50	43,4210526315789	2,31578947368421	0,908421052631579	0,355133237804833	0,354282037970848	0,264230926725874	0	0,030030405998935
#347	0,76559415200729	3,73684210526316	50	45,1578947368421	2,94736842105263	0,888421052631579	0,358966156191743	0,319319990355783	0,251373484305622	0	-0,0239139527039904
#348	0,763893349855057	2,94736842105263	50	44,1578947368421	3,05263157894737	0,907368421052632	0,374856565627031	0,33571490945859	0,21602498635593	0	-0,0501694736518084
#349	0,783692482810706	3,42105263157895	50	44,1052631578947	2,26315789473684	0,911578947368421	0,231255851494984	0,299857264495921	0,256507389364337	0	-0,0994922430511905
#350	0,703041436590504	3,52631578947368	50	44,6315789473684	2,31578947368421	0,907368421052632	0,32918916675035	0,337596542634935	0,284446452541037	0	-0,0595450977814125
#351	0,739149926689269	3,31578947368421	50	45,8947368421053	2,21052631578947	0,911578947368421	0,282123097875119	0,292950452734202	0,262710126323234	0	-0,00269815551812444
#352	0,751610297849246	2,94736842105263	50	44,3157894736842	2,36842105263158	0,889473684210526	0,257017909074977	0,384036400206983	0,262034625606104	0	-0,0551798190194888
#353	0,740133911262339	2,73684210526316	50	45,8947368421053	3,63157894736842	0,892631578947368	0,371465638166135	0,329914822988426	0,295957548358959	0	-0,0527922337272667
#354	0,744217083845002	2,84210526315789	50	44,2631578947368	2,31578947368421	0,885263157894737	0,336045142924564	0,284730478777933	0,291149529288182	0	-0,258974004358117
#355	0,775768765060656	2,42105263157895	50	45,0526315789474	2,36842105263158	0,887368421052632	0,366959980684195	0,268497990146272	0,269215816814679	0	0,0914985882915211
#356	0,756033885708103	2,52631578947368	50	45,3684210526316	2,47368421052632	0,863157894736842	0,354255684998588	0,309645260051762	0,257497224323367	0	0,0708563949044927
#357	0,822769538952828	2,63157894736842	50	45,3157894736842	2,78947368421053	0,906315789473684	0,321584714220739	0,403558376098612	0,293324306251291	0	-0,163484835442281
#358	0,747158027721662	2,47368421052632	50	43,9473684210526	2,21052631578947	0,882105263157895	0,309729948546965	0,318074779512436	0,25005571067116	0	0,194034577813709
#359	0,698770838745124	3,57894736842105	50	44	2,47368421052632	0,881052631578947	0,247330372985556	0,344944475155823	0,274790600146562	0	-0,263531237896248
#360	0,709560288774607	2,47368421052632	50	44,1578947368421	2,89473684210526	0,918947368421053	0,325764473993656	0,300374387770406	0,275133441417773	0	0,19250995968214
#361	0,715684497460215	2,68421052631579	50	45,5263157894737	3,68421052631579	0,891578947368421	0,293547374080157	0,333260440571311	0,226871738838344	0	0,205701824173957
#362	0,703314248987339	2,78947368421053	50	45,7368421052632	2,57894736842105	0,892631578947369	0,375666594160344	0,359968705166064	0,302801551100633	0	0,119357061604632
#363	0,771112089306076	2,57894736842105	50	43,1578947368421	2,84210526315789	0,882105263157895	0,290875843520695	0,305389301109194	0,311187623010492	0	0,0138853006888843
#364	0,740898248487159	2,42105263157895	50	45,5789473684211	2,63157894736842	0,873684210526316	0,270936156583658	0,308322056487193	0,298435492063813	0	-0,126179636797495
#365	0,753512811293331	3,78947368421053	50	45,5789473684211	2,68421052631579	0,866315789473684	0,245692459458123	0,361942390363918	0,258740385656191	0	-0,0573194825473837
#366	0,714110592744846	2,63157894736842	50	44,1578947368421	2,36842105263158	0,881052631578947	0,387266842121031	0,27531064046075	0,286867477699421	0	-0,142881929091497
#367	0,773791572271278	3,63157894736842	50	44,6842105263158	2,21052631578947	0,88	0,286937649513634	0,361712130229715	0,247567674629383	0	0,00695541604031697
#368	0,761658604011155	4,57894736842105	50	44,8421052631579	2,05263157894737	0,86	0,23597058788389	0,424151794137426	0,225330004963387	0	-0,0366306115300523
#369	0,725925557643534	2,63157894736842	50	45,3157894736842	2,89473684210526	0,88421052631579	0,295530912075221	0,330880208610505	0,286683076787992	0	0,0793626340652373
#370	0,703529371906188	2,94736842105263	50	43,8947368421053	3,05263157894737	0,874736842105263	0,317270523521103	0,363835487155903	0,311380893357945	0	-0,148587172759455
#371	0,772371914958697	3,78947368421053	50	44,5789473684211	2,63157894736842	0,923157894736842	0,368372698300662	0,388736931606523	0,237828076743089	0	0,0175655460935215
#372	0,75692928560387	2,89473684210526	50	44,6842105263158	2,63157894736842	0,88421052631579	0,265799345609904	0,270353815068971	0,259400398241003	0	-0,244089630497942
#373	0,730607878468424	2,78947368421053	50	46,3684210526316	2,15789473684211	0,895789473684211	0,230811135221654	0,312776549020971	0,311152011449204	0	-0,077405167805507
#374	0,76682092074763	2,78947368421053	50	43,5789473684211	2,47368421052632	0,897894736842105	0,337851481778505	0,421002945297402	0,276712761695663	0	-0,167689690020474
#375	0,81375804995738	2,42105263157895	50	44,0526315789474	2,21052631578947	0,926315789473684	0,328101884393025	0,233585579940028	0,280318691762203	0	0,00790609906188277
#376	0,825748592405227	3,15789473684211	50	44,6842105263158	2,15789473684211	0,883157894736842	0,316954038798953	0,27138602500763	0,278944830029004	0	0,0255883477945461
#377	0,773750569427565	3,15789473684211	50	44,4736842105263	2,42105263157895	0,892631578947369	0,346700872682693	0,348102389886052	0,298681626431215	0	0,132708334777733
#378	0,747005807618135	3	50	43,4736842105263	2,84210526315789	0,893684210526316	0,355980259467157	0,362976729968527	0,269962672731836	0	0,0837758276898096
#379	0,768745966341054	3,15789473684211	50	43,9473684210526	2,57894736842105	0,906315789473684	0,288513482980971	0,362335445540038	0,285302045222407	0	0,182357515870254
#380	0,732367273434967	2,52631578947368	50	44,1052631578947	2,47368421052632	0,926315789473684	0,301338563941673	0,308143766076781	0,237626431715422	0	-0,0428474116364592
#381	0,734223818009891	2,26315789473684	50	44,1578947368421	2,63157894736842	0,877894736842105	0,278352339451792	0,329467184138303	0,304567165320058	0	-0,0622915464402931
#382	0,764962486550813	3,73684210526316	50	44,3684210526316	2,52631578947368	0,885263157894737	0,295855248274525	0,289020614317299	0,337273771629934	0	0,0510003491854687
#383	0,781773960669975	3,63157894736842	50	46,2631578947368	3,21052631578947	0,88421052631579	0,351678824726604	0,339799939506429	0,348086466349673	0	-0,11941254382202
#384	0,760409812692298	2,89473684210526	50	44,4736842105263	2,94736842105263	0,907368421052632	0,284222675462404	0,376337017513911	0,298814472153734	0	0,0731551974734606
#385	0,71670817570783	2,52631578947368	50	46,2105263157895	2,63157894736842	0,894736842105263	0,261547619254323	0,225149441927801	0,305595640091072	0	0,0251584896652605
#386	0,75787924974248	3,21052631578947	50	46,2631578947368	2,68421052631579	0,898947368421053	0,286107011647142	0,351896143191748	0,324057017219391	0	0,00471940253949433
#387	0,775901795256397	2,52631578947368	50	44,2105263157895	2,21052631578947	0,892631578947368	0,354510948771527	0,435226740557617	0,214706657462459	0	-0,00940028832722221
#388	0,797155202167917	2,68421052631579	50	45,8421052631579	2,78947368421053	0,893684210526316	0,35072080133302	0,399214471430635	0,255773181467155	0	0,0928049018721558
#389	0,737720684618326	3,21052631578947	50	45,0526315789474	2,47368421052632	0,903157894736842	0,311549550731514	0,220590879372344	0,271862126871672	0	0,0772236385088065
#390	0,757312919575211	3,84210526315789	50	45,4736842105263	3,26315789473684	0,875789473684211	0,301423970716789	0,354795024342072	0,246798896932112	0	0,206717687403438
#391	0,79876879622456	3,73684210526316	50	44,2105263157895	2,57894736842105	0,891578947368421	0,348841442484646	0,293617660440018	0,268053872824952	0	0,0737386049435119
#392	0,83307748853408	3,89473684210526	50	45,8947368421053	2,36842105263158	0,894736842105263	0,442669406577625	0,302131426355865	0,348944783769366	0	0,079192120847873
#393	0,716736829289201	3,21052631578947	50	44,7368421052632	2,21052631578947	0,891578947368421	0,336797083842513	0,383442748665158	0,288772437765838	0	-0,102166352385112
#394	0,76326940434166	2,73684210526316	50	45,1578947368421	2,21052631578947	0,890526315789474	0,333120727499037	0,43645631854708	0,299851402889901	0	0,187843766087707
#395	0,738851721484365	4,05263157894737	50	45,1578947368421	3,26315789473684	0,908421052631579	0,332881730566039	0,330939067660484	0,308158632583619	0	-0,0630748442664231
#396	0,787746015019054	3,15789473684211	50	43,7368421052632	2,63157894736842	0,892631578947369	0,252641245086689	0,392871744200363	0,321936556001499	0	0,163703551195599
#397	0,777410749644389	3,26315789473684	50	46,4210526315789	3	0,907368421052631	0,321956520589241	0,435067079787634	0,263189456276413	0	-0,00560175548795417
#398	0,727443556077106	3,05263157894737	50	45,2631578947368	2,47368421052632	0,88	0,271089081291972	0,385738145723454	0,306587647271613	0	-0,004376018320958
#399	0,729419555104961	2,42105263157895	50	45,7894736842105	2,31578947368421	0,887368421052632	0,378342190454505	0,315131769995287	0,308779362306212	0	0,050354849344095
#400	0,751064724094936	2,68421052631579	50	45,6842105263158	2,84210526315789	0,921052631578948	0,354027774693104	0,438570764346687	0,244791725954815	0	0,049219513430474
#401	0,807314621385425	3,31578947368421	50	44,4210526315789	2,63157894736842	0,901052631578947	0,355222613256725	0,325700010436054	0,251855037066524	0	0,0687478252811154
#402	0,708204884050369	2,57894736842105	50	43,7368421052632	3,68421052631579	0,882105263157895	0,434177887014722	0,3305865215545	0,290048988622979	0	0,0407857529519446
#403	0,800495489154583	2,47368421052632	50	45	2,89473684210526	0,865263157894737	0,300853297291209	0,317515952501242	0,282317957550325	0	-0,0921449277437127
#404	0,845746320577794	2,42105263157895	50	45,1578947368421	2,89473684210526	0,895789473684211	0,348132971417881	0,275252251131947	0,311541232591627	0	0,0926341138477091
#405	0,678527809048642	3,05263157894737	50	44,7368421052632	2,21052631578947	0,905263157894737	0,328444283135722	0,343627537173136	0,250294642904087	0	-0,133847904651597
#406	0,837432036293488	3,36842105263158	50	43,4210526315789	2,42105263157895	0,910526315789474	0,347529750597367	0,29876982467725	0,259381178495437	0	-0,0253079222014388
#407	0,717725286799787	5	50	44,1052631578947	2,21052631578947	0,893684210526316	0,318622828307823	0,246109193610923	0,248745138820914	0	-0,179502351318389
#408	0,78755243997977	2,68421052631579	50	45,2105263157895	2,57894736842105	0,905263157894737	0,34243999716254	0,359303627126198	0,303640371487228	0	0,140735573130416
#409	0,777599439084297	2,94736842105263	50	44,6315789473684	2,21052631578947	0,918947368421053	0,317223747782773	0,406459566855368	0,281927699306748	0	-0,0143732348878127
#410	0,745619713826673	2,84210526315789	50	44,5789473684211	2,21052631578947	0,918947368421053	0,348662632235212	0,322554988231547	0,322502940865569	0	0,0535297676879869
#411	0,676907459805257	3,84210526315789	50	44,7894736842105	2,73684210526316	0,895789473684211	0,296158435087604	0,324277206976181	0,243179150421482	0	0,0614886809587598
#412	0,754635273876105	2,84210526315789	50	44,4210526315789	2,78947368421053	0,869473684210526	0,315959632353148	0,348530988367403	0,236471683406296	0	0,0514811104079251
#413	0,689224934252474	3,21052631578947	50	45,2105263157895	2,63157894736842	0,909473684210527	0,281173003610185	0,40934356354624	0,234324544426523	0	0,0767608822538052
#414	0,786443961358691	3,05263157894737	50	44,8947368421053	2,52631578947368	0,896842105263158	0,396437906694277	0,340885102300484	0,229070408131126	0	0,143725511396281
#415	0,678604939092245	2,94736842105263	50	44,5789473684211	2,15789473684211	0,872631578947369	0,361640670853214	0,356322283375109	0,233390320833589	0	0,0751332576744746
#416	0,811762939898255	3,42105263157895	50	44,3157894736842	2,89473684210526	0,878947368421053	0,279163635222672	0,310707613847035	0,249729878935542	0	0,112749695132944
#417	0,730376882281384	3,10526315789474	50	44,4736842105263	3,42105263157895	0,88421052631579	0,304210639222927	0,295506452729858	0,306478153712559	0	-0,102943384171011
#418	0,79637435242133	3,57894736842105	50	46	2,63157894736842	0,903157894736842	0,309482919350789	0,376341057659052	0,299351820143598	0	0,114971223714507
#419	0,711548137627806	4,31578947368421	50	44,3157894736842	2,26315789473684	0,891578947368421	0,341178694700715	0,295704563744792	0,257334404172149	0	-0,107648388129419
#420	0,735042749426497	2,63157894736842	50	46	3,26315789473684	0,909473684210526	0,391645126499994	0,387146989603143	0,279431016430829	0	0,0900581556106224
#421	0,726672449020182	3,42105263157895	50	44,7894736842105	2,84210526315789	0,894736842105263	0,360699358540671	0,411091454786955	0,206192329444669	0	0,0843698530343372
#422	0,762400050576961	3,10526315789474	50	44,5789473684211	3,05263157894737	0,913684210526316	0,378888709582143	0,319596373012028	0,197271331068623	0	-0,16949855652993
#423	0,786932849692482	3,57894736842105	50	44,0526315789474	2,94736842105263	0,894736842105263	0,340626227695421	0,282054534258249	0,270080977243598	0	-0,040744937007227
#424	0,830525107999668	2,73684210526316	50	46,0526315789474	2,10526315789474	0,887368421052632	0,349919977106164	0,472635548745407	0,293611124231004	0	-0,11037046588683
#425	0,807083417338469	4,10526315789474	50	45,0526315789474	2,10526315789474	0,890526315789474	0,357175800151717	0,303851215040082	0,247872813947035	0	0,118374994767303
#426	0,756821575551619	3,10526315789474	50	45,3157894736842	2,15789473684211	0,894736842105263	0,342008793515161	0,368393205299304	0,243972998136714	0	0,0474096995802893
#427	0,791759411092897	3,47368421052632	50	43,8947368421053	2,21052631578947	0,903157894736842	0,357407173659347	0,264231232059638	0,293402487645331	0	0,0783087678244673
#428	0,692492925947534	3,84210526315789	50	44,3157894736842	2,42105263157895	0,873684210526316	0,31129573844931	0,366202823875836	0,270715322420353	0	-0,123650455261244
#429	0,733952824065074	2,94736842105263	50	45	3,10526315789474	0,896842105263158	0,274481402748287	0,306888406738354	0,29485796733065	0	0,000714973956362041
#430	0,750712951491677	3,47368421052632	50	45,1578947368421	2,63157894736842	0,908421052631579	0,327749289111233	0,397854717486532	0,306025390982014	0	0,158553022379122
#431	0,854513248188602	4,31578947368421	50	44,8947368421053	2,57894736842105	0,912631578947369	0,264366268170351	0,38418635900086	0,271896065413122	0	-0,0663399015303074
#432	0,778331055773914	2,52631578947368	50	43,7894736842105	3,47368421052632	0,931578947368421	0,313959888255157	0,430624670417656	0,241650017879164	0	-0,0393300052438078
#433	0,721321298776226	3,26315789473684	50	45,7894736842105	3,21052631578947	0,891578947368421	0,29815827110302	0,278799512141614	0,281083590842561	0	-0,174684462552812
#434	0,707065971586287	2,89473684210526	50	45,1052631578947	2,21052631578947	0,906315789473684	0,27840950595148	0,402235546978091	0,252450804819504	0	0,0158896427365675
#435	0,720916097617577	3,47368421052632	50	46,1052631578947	2,36842105263158	0,908421052631579	0,341288129799315	0,391947252459409	0,2873346884463	0	-0,121428080460571
#436	0,738993625699619	3,36842105263158	50	44,1052631578947	2,26315789473684	0,877894736842105	0,354009704472009	0,278215671428779	0,313098221511364	0	0,0161837772337329
#437	0,727761300717532	3	50	44,1052631578947	2,57894736842105	0,886315789473684	0,301358621523255	0,390233119435359	0,286793916181571	0	-0,00117537246134432
#438	0,713567232305087	3,94736842105263	50	44,8421052631579	2,26315789473684	0,88421052631579	0,318347488673533	0,36170863385533	0,269613907479467	0	-0,0900818580143635
#439	0,759712920113853	3,21052631578947	50	43,8947368421053	2,47368421052632	0,891578947368421	0,243934907005207	0,273568982220103	0,302710386067717	0	-0,0052784511189591
#440	0,764625394181004	3,31578947368421	50	45,9473684210526	2,10526315789474	0,898947368421053	0,336361591404345	0,393262424606419	0,268907614935289	0	0,0636584321050238
#441	0,778150056218442	2,94736842105263	50	44,6842105263158	2,78947368421053	0,918947368421053	0,334288239721684	0,396268150416223	0,324157838774236	0	-0,0265933176912264
#442	0,713462869568157	3,89473684210526	50	44,0526315789474	2,21052631578947	0,913684210526316	0,286140167885417	0,2037891809909	0,244779874220195	0	-0,0402700467612052
#443	0,804344853736774	3,10526315789474	50	45,6842105263158	2,63157894736842	0,881052631578947	0,320340280021521	0,32361706039158	0,32806433485812	0	-0,0610392499843227
#444	0,782839535992271	3	50	45,5789473684211	2,57894736842105	0,887368421052632	0,324945216277936	0,40866134623718	0,306985040719586	0	-0,134901342559969
#445	0,811133564959874	3,21052631578947	50	45,9473684210526	2,94736842105263	0,907368421052632	0,30161745342064	0,39591597283032	0,272008419011317	0	-0,0736060111353255
#446	0,778361756593081	3,47368421052632	50	43,1578947368421	2,73684210526316	0,916842105263158	0,344291052464335	0,349798278821158	0,247762297667999	0	0,0266420321345971
#447	0,751298754737815	2,94736842105263	50	45,1578947368421	2,57894736842105	0,897894736842105	0,293708610383579	0,288648726213917	0,256282237440405	0	0,0204747012637611
#448	0,719972589190005	3,73684210526316	50	44,0526315789474	2,10526315789474	0,891578947368421	0,382898652321853	0,359522104491068	0,275223576964667	0	-0,0637849045975673
#449	0,831126686124044	3,94736842105263	50	43,7894736842105	2,15789473684211	0,917894736842106	0,31477055556571	0,374931858094542	0,232294541323721	0	0,00119022878470953
#450	0,810810942083892	4,31578947368421	50	43,9473684210526	2,94736842105263	0,875789473684211	0,23991618444607	0,362042343228892	0,340273842793916	0	-0,136698264009442
#451	0,808571338354356	3,47368421052632	50	44,3684210526316	2,68421052631579	0,88421052631579	0,289866057790427	0,312993790991997	0,273033666025274	0	0,0611440600336869
#452	0,82415950906159	3,68421052631579	50	43,4210526315789	2,52631578947368	0,898947368421053	0,350202466706642	0,337788094831645	0,234914802668114	0	-0,0173116478774815
#453	0,838072866756907	2,68421052631579	50	44,8947368421053	2,10526315789474	0,904210526315789	0,348552122210121	0,415311325666207	0,28434060439669	0	-0,115506973326363
#454	0,81987650208341	2,94736842105263	50	44,6842105263158	2,31578947368421	0,889473684210527	0,265539688755639	0,224864069652418	0,255362349226553	0	-0,267204421191603
#455	0,667576930767953	2,21052631578947	50	44,6842105263158	2,94736842105263	0,887368421052632	0,315735950896322	0,364542843804059	0,268320259790762	0	0,0905005580966153
#456	0,844515687134969	3,63157894736842	50	44,8421052631579	2,42105263157895	0,909473684210526	0,351717909695265	0,23115995064941	0,241621476927056	0	0,0532367453986015
#457	0,834251324782658	2,94736842105263	50	43,8421052631579	2,47368421052632	0,905263157894737	0,297634998968223	0,29430827275008	0,222730816111371	0	0,0471788549436403
#458	0,765730507961696	2,36842105263158	50	45,2105263157895	2,47368421052632	0,889473684210526	0,371025580170983	0,427346741556793	0,294444740997165	0	0,109953255861193
#459	0,799385521135884	2,78947368421053	50	45,1578947368421	2,63157894736842	0,86	0,335777145389899	0,310237419247698	0,26585182144585	0	0,0389317755541581
#460	0,702785777326591	2,78947368421053	50	45,3684210526316	2,52631578947368	0,913684210526316	0,373985326935073	0,299181497892697	0,246877214014575	0	-0,0400594283353601
#461	0,733118107814676	2,94736842105263	50	43,5789473684211	2,21052631578947	0,902105263157895	0,323396424267997	0,418068044949873	0,307780980097202	0	0,00341501047510669
#462	0,765367956235184	2,42105263157895	50	44,6842105263158	2,84210526315789	0,875789473684211	0,274916610823213	0,318864436839607	0,321214602563225	0	0,0779112448395725
#463	0,755321354447798	2,42105263157895	50	44	2,42105263157895	0,875789473684211	0,30313596419738	0,281445991839341	0,355898580768422	0	0,0722511793726523
#464	0,716980006714597	2,73684210526316	50	45,9473684210526	3	0,878947368421053	0,333272919005481	0,325518255492578	0,293701292754469	0	-0,176876964922742
#465	0,798438312985551	3,21052631578947	50	43,6315789473684	2,26315789473684	0,911578947368421	0,355574774903538	0,562854267758743	0,294669680707481	0	0,0365555269914108
#466	0,792294089534676	2,68421052631579	50	46,2105263157895	2,57894736842105	0,885263157894737	0,296135893872209	0,320126017577001	0,290137555352654	0	-0,162240874212195
#467	0,846427584169389	2,31578947368421	50	43,7894736842105	2,47368421052632	0,876842105263158	0,312720427583488	0,352404209461976	0,281896285659857	0	0,0436010480289491
#468	0,762101810239644	2,42105263157895	50	44	2,26315789473684	0,903157894736842	0,310615795556323	0,328320612026699	0,275889809244681	0	-0,0436626958898261
#469	0,77367898521763	2,89473684210526	50	44,6842105263158	2,10526315789474	0,862105263157895	0,283269634526672	0,382724079709339	0,301353471293693	0	-0,174509974652043
#470	0,700888384959549	2,89473684210526	50	45,1578947368421	2,10526315789474	0,868421052631579	0,301513599122059	0,308012317456675	0,238195649009174	0	0,00191787274871352
#471	0,785349189877288	3,05263157894737	50	45,4210526315789	3,47368421052632	0,886315789473684	0,359557577308435	0,301290579293822	0,288398109821086	0	0,174113669540137
#472	0,741231484299937	2,36842105263158	50	44,2631578947368	2,26315789473684	0,904210526315789	0,269918042681318	0,347042236350663	0,275929311129501	0	0,0411762842022952
#473	0,704317630546477	2,94736842105263	50	45,2105263157895	2,57894736842105	0,891578947368421	0,340053464491999	0,253361783593753	0,28201522950313	0	-0,256408539979814
#474	0,746239011618116	3,36842105263158	50	45	2,15789473684211	0,888421052631579	0,283217936621559	0,378044566296047	0,294751280195111	0	0,0716785702977181
#475	0,815022548577375	2,57894736842105	50	46,1578947368421	2,63157894736842	0,894736842105263	0,291666393158448	0,343659730722154	0,264812395648334	0	-0,0974603012599501
#476	0,796546101552297	3,21052631578947	50	46,0526315789474	2,57894736842105	0,889473684210526	0,352137015924512	0,338172020928584	0,342638377306147	0	-0,173637413664394
#477	0,721682184208897	3,15789473684211	50	45	3,36842105263158	0,9	0,31746225850901	0,385364011449447	0,290126078876667	0	-0,0970055138922629
#478	0,697294744352378	2,68421052631579	50	44,6842105263158	2,84210526315789	0,887368421052632	0,328464241684317	0,423092094032305	0,250352354889858	0	-0,0273016547732036
#479	0,804645996008607	3,10526315789474	50	43,7368421052632	2,68421052631579	0,910526315789474	0,34226720531295	0,404928115628717	0,334871901375331	0	-0,0387843842300487
#480	0,749495357590418	3,10526315789474	50	44,5789473684211	2,52631578947368	0,86	0,274682351442391	0,340427169324438	0,29573405605145	0	-0,237413433871157
#481	0,760403165110567	3,15789473684211	50	45	2,52631578947368	0,893684210526316	0,296428576848023	0,310359503310954	0,28816461129842	0	0,365924036132263
#482	0,836213085707914	3,42105263157895	50	43,3157894736842	2,10526315789474	0,905263157894737	0,369623653875017	0,442827513645116	0,203938482735515	0	-0,000174131609512559
#483	0,728583929854818	3,15789473684211	50	45,3684210526316	2,31578947368421	0,88	0,324564351959093	0,321659675234335	0,218946783439664	0	0,0944317606657693
#484	0,761112081009781	3,42105263157895	50	43,3157894736842	3,15789473684211	0,870526315789474	0,297340112349426	0,291552793303232	0,243289973077522	0	0,115546365887795
#485	0,798200907560441	2,89473684210526	50	43,5789473684211	2,36842105263158	0,894736842105263	0,36822168886935	0,366895721355968	0,27077989894569	0	0,0780705204834206
#486	0,735860986230607	3,63157894736842	50	43,9473684210526	2,47368421052632	0,875789473684211	0,338783967257374	0,365720280768366	0,312798849389546	0	0,0916127921305885
#487	0,781690055885054	3,78947368421053	50	43,4210526315789	2,52631578947368	0,873684210526316	0,374605570180887	0,47298802327013	0,186637316313947	0	0,105457118303845
#488	0,793104579559588	2,94736842105263	50	45,7368421052632	2,63157894736842	0,90421052631579	0,310890335573725	0,358352311418179	0,268951202724528	0	0,0945424829116001
#489	0,742031314325431	4,31578947368421	50	43,9473684210526	2,21052631578947	0,88	0,196727705388789	0,327697737311382	0,297989234538071	0	-0,0290498573453081
#490	0,753329114276177	3,47368421052632	50	44,3684210526316	2,57894736842105	0,909473684210526	0,356915661517762	0,390000302369123	0,294604800290725	0	-0,191948167444398
#491	0,760252230315786	2,78947368421053	50	44,3684210526316	3,42105263157895	0,898947368421053	0,385391424583415	0,315874971083639	0,273494269832716	0	-0,0406065018370349
#492	0,735747789611779	2,57894736842105	50	45,5263157894737	2,42105263157895	0,902105263157895	0,312989196724878	0,448928319166332	0,31930967629809	0	0,0313543236032789
#493	0,752148579900173	3,26315789473684	50	44,6842105263158	2,10526315789474	0,875789473684211	0,349246066304672	0,333725146122038	0,248026331146602	0	0,164444825055218
#494	0,808413788230551	3,10526315789474	50	45,1052631578947	2,42105263157895	0,911578947368421	0,277494883694436	0,264869786773738	0,255479266980209	0	-0,0640358722263682
#495	0,716182347932521	3,15789473684211	50	45,9473684210526	2,15789473684211	0,86421052631579	0,386517961058236	0,401110831093992	0,216694227692554	0	-0,072123118036598
#496	0,765370122939638	2,52631578947368	50	43,6842105263158	2,78947368421053	0,897894736842105	0,371052366580971	0,435383300624811	0,24341551626684	0	0,0698891602266915
#497	0,760296698309643	2,47368421052632	50	44,4736842105263	3,10526315789474	0,9	0,277185063288681	0,420583429984492	0,278882720318205	0	0,035483614937122
#498	0,729881861792085	2,89473684210526	50	44,5789473684211	2,73684210526316	0,911578947368421	0,401328117353115	0,282538183172795	0,334361387485482	0	-0,0630863627683875
#499	0,76496603164708	3,26315789473684	50	45,2631578947368	2,31578947368421	0,913684210526316	0,307125050601538	0,348142423064213	0,252070471951376	0	0,200885105330699
#500	0,769896116336433	2,78947368421053	50	44,7368421052632	3,36842105263158	0,909473684210526	0,388350682160415	0,326396747140131	0,248891877217946	0	0,0703931627525843
#501	0,703475497709449	2,68421052631579	50	45,1052631578947	4,05263157894737	0,88421052631579	0,310921565099512	0,3461480104013	0,278420130767271	0	0,0570595668105044
#502	0,758297061448789	3,05263157894737	50	44	2,89473684210526	0,874736842105263	0,418789098735371	0,370625854223625	0,20934500047561	0	0,0508507327403203
#503	0,721509221665841	3,94736842105263	50	45,5263157894737	2,26315789473684	0,873684210526316	0,316909077352002	0,305375366952699	0,329677432125851	0	0,0766343066410268
#504	0,795623953686276	3,26315789473684	50	44,0526315789474	2,57894736842105	0,916842105263158	0,371758174162511	0,320328137883084	0,292152641491843	0	0,198738623748728
#505	0,782299730892304	3,10526315789474	50	45,4210526315789	2,47368421052632	0,913684210526316	0,343799508362699	0,239677923321955	0,240634853541118	0	0,0828909655168415
#506	0,687348052275516	3,15789473684211	50	43,4736842105263	2,52631578947368	0,906315789473684	0,277028577919721	0,359036199285787	0,267036139941697	0	-0,109438002564069
#507	0,759207161749659	4,26315789473684	50	43,7894736842105	2,94736842105263	0,89578947368421	0,335065842748437	0,297102488273262	0,264691030367931	0	-0,223620423484065
#508	0,746960861442253	2,89473684210526	50	45,7368421052632	2,89473684210526	0,907368421052631	0,25377700770939	0,35807059472378	0,305039721908745	0	0,133580692243499
#509	0,739136042625945	2,78947368421053	50	45,6842105263158	3	0,865263157894737	0,259304426065778	0,421840931577299	0,22984924360287	0	0,172611242380755
#510	0,685890685926864	2,63157894736842	50	44,1578947368421	2,21052631578947	0,898947368421053	0,353576752793104	0,305045055220747	0,266271018899371	0	0,00910698211044104
#511	0,719716455501396	2,78947368421053	50	44,1578947368421	2,94736842105263	0,896842105263158	0,39360477594449	0,393979071515012	0,259356230568223	0	-0,0930261838817053
#512	0,791291908511227	2,57894736842105	50	45,3684210526316	3,21052631578947	0,886315789473684	0,286970001172125	0,353129810199076	0,231830342544573	0	0,0879102538898714
#513	0,767110406984615	2,89473684210526	50	44,0526315789474	2,52631578947368	0,898947368421053	0,284927699843767	0,372529845189971	0,24968114868077	0	0,0178594294910999
#514	0,759719580667974	3,26315789473684	50	44,7368421052632	2,36842105263158	0,885263157894737	0,343676549141152	0,330201230723783	0,357206812023162	0	-0,0280326890232665
#515	0,823866098813889	2,26315789473684	50	45,2631578947368	3,05263157894737	0,908421052631579	0,313437199150023	0,246458877947433	0,277780608070521	0	0,051720442300045
#516	0,808282849606365	2,57894736842105	50	44,7894736842105	2,21052631578947	0,909473684210526	0,373274340243261	0,391438575033305	0,274617011961417	0	-0,00272693203691408
#517	0,741885690819128	4,89473684210526	50	46,3157894736842	2,31578947368421	0,907368421052632	0,300156156498781	0,380263979845086	0,282100943795308	0	0,0106458503962305
#518	0,808951099189787	2,47368421052632	50	44,8947368421053	2,47368421052632	0,891578947368421	0,31347957796639	0,390773414551572	0,258787791165345	0	0,0336252439376641
#519	0,743728737348451	2,57894736842105	50	43,7894736842105	3	0,888421052631579	0,316422139607957	0,395392610878634	0,279616439533443	0	-0,0752985640272657
#520	0,715337494815569	3,10526315789474	50	44,4736842105263	2,94736842105263	0,901052631578947	0,24652487756025	0,270499694718261	0,246940423153764	0	0,0567878332959864
#521	0,764664593588309	2,84210526315789	50	44,6842105263158	2,63157894736842	0,9	0,278284254064078	0,376331608932512	0,301195514462522	0	-0,059314348130608
#522	0,777605053838927	3,47368421052632	50	44,7368421052632	2,31578947368421	0,896842105263158	0,274604595405142	0,404817670431775	0,264135719572033	0	-0,140453924130667
#523	0,756603715568275	3,26315789473684	50	45,2631578947368	3,10526315789474	0,876842105263158	0,2419878027811	0,377627756014332	0,275588682223322	0	-0,071993758888611
#524	0,824468966484293	2,57894736842105	50	45,9473684210526	2,52631578947368	0,898947368421053	0,274763857672851	0,411062200759472	0,216727076479829	0	-0,0632557690770547
#525	0,75379733155972	2,73684210526316	50	45	2,63157894736842	0,922105263157895	0,320905193076802	0,346879214223365	0,258354948329979	0	0,122252604792624
#526	0,706557720438938	2,63157894736842	50	45	3,10526315789474	0,887368421052632	0,34828396564058	0,345294574910481	0,276686653142551	0	-0,0843251802774297
#527	0,78948740777824	3,10526315789474	50	45,1578947368421	2,57894736842105	0,887368421052632	0,363812568083464	0,36269785677804	0,336033198803602	0	0,22396952896955
#528	0,720183570296381	2,52631578947368	50	44,4736842105263	2,78947368421053	0,875789473684211	0,287299778679553	0,391648184714014	0,237783935638196	0	0,101556930277944
#529	0,724081420089625	3,26315789473684	50	44,6315789473684	2,57894736842105	0,894736842105263	0,302686475406156	0,301557660582194	0,285622422375906	0	-0,0444370602592451
#530	0,779583990098266	3,36842105263158	50	44,6842105263158	2,21052631578947	0,898947368421053	0,315380712042226	0,378339782722732	0,300845144455229	0	-0,0636371757586837
#531	0,730194601064794	2,42105263157895	50	44,1578947368421	2,21052631578947	0,902105263157895	0,410998426971186	0,447462654081134	0,287488386880181	0	-0,155633295852504
#532	0,766008713992884	2,52631578947368	50	45,3157894736842	2,15789473684211	0,909473684210526	0,383784103390942	0,375990689104414	0,292942310698623	0	0,343675603371392
#533	0,819716870343605	2,84210526315789	50	44,8421052631579	2,15789473684211	0,888421052631579	0,345775335493795	0,457014406296624	0,285994209999615	0	0,0102216808394755
#534	0,797400412761689	3,94736842105263	50	44,7894736842105	2,15789473684211	0,9	0,315590680112988	0,306419429514129	0,255851704651483	0	0,00434003826479493
#535	0,735788407370244	3,21052631578947	50	44,2105263157895	2,15789473684211	0,896842105263158	0,256230602003074	0,40602142190203	0,246663792639676	0	-0,0640255805624364
#536	0,74189207958386	2,89473684210526	50	44,2105263157895	2,52631578947368	0,898947368421053	0,253247314840189	0,348672060224228	0,292034555513902	0	0,0905539113862131
#537	0,748296990416042	3,10526315789474	50	45,6842105263158	2,26315789473684	0,889473684210526	0,346201491968023	0,307166631995007	0,285771662285925	0	0,0637796776019645
#538	0,693872473221231	3,05263157894737	50	46,1052631578947	2,26315789473684	0,927368421052632	0,320062961554482	0,316229817910106	0,325397760241423	0	0,0749318872391912
#539	0,716932664294272	2,47368421052632	50	43,7368421052632	2,26315789473684	0,889473684210526	0,334959313622859	0,267231455245075	0,263448098053906	0	-0,063915565595862
#540	0,77963468966605	4,63157894736842	50	44,5263157894737	2,78947368421053	0,906315789473685	0,275581967805612	0,322321035491569	0,223597069796123	0	-0,12091912913707
#541	0,698694408758032	2,94736842105263	50	44,4210526315789	2,21052631578947	0,881052631578947	0,417205736448401	0,299825605091215	0,218269194915841	0	-0,0523824987902714
#542	0,747091225359412	2,63157894736842	50	44,7368421052632	2,31578947368421	0,875789473684211	0,403033175698383	0,286486738114968	0,271935287703994	0	0,259110398035769
#543	0,792500719789353	3,36842105263158	50	44,4210526315789	2,21052631578947	0,877894736842105	0,339318042576358	0,342046526289724	0,234345432319984	0	0,194874513328488
#544	0,742047018020081	2,52631578947368	50	45,6842105263158	2,21052631578947	0,883157894736842	0,375038309801787	0,251717499811667	0,298855816342133	0	-0,100424244698589
#545	0,783179401285771	3,15789473684211	50	44,4736842105263	2,52631578947368	0,893684210526316	0,245051042188151	0,337412218417829	0,253124385155663	0	-0,134074125680114
#546	0,712161341262146	3,05263157894737	50	44,7894736842105	2,89473684210526	0,916842105263158	0,374138684955528	0,423199258339143	0,276018505156437	0	-0,214161169029696
#547	0,748636873783125	2,78947368421053	50	44,5789473684211	2,73684210526316	0,887368421052632	0,282429030318635	0,382550341126673	0,28753877333742	0	-0,0304514845856672
#548	0,756536738078766	3,73684210526316	50	44,8421052631579	2,26315789473684	0,911578947368421	0,336818731197315	0,33484882235002	0,258483774008966	0	-0,15419153482876
#549	0,853589006159291	2,42105263157895	50	44,2631578947368	2,84210526315789	0,885263157894737	0,326390877908482	0,18411934338953	0,331859707200407	0	-0,0625594296748427
#550	0,827365939404339	4,10526315789474	50	45,2105263157895	3,21052631578947	0,872631578947369	0,23775080287932	0,360720363210233	0,249559900484272	0	0,147022958187763
#551	0,746371297423587	2,52631578947368	50	44,8947368421053	2,68421052631579	0,890526315789474	0,298625927933873	0,486740559838528	0,31468583231365	0	-0,152884501321938
#552	0,776814178409861	2,47368421052632	50	45,5263157894737	2,94736842105263	0,894736842105263	0,341165065285506	0,346997202851126	0,278045075626504	0	0,107273191163734
#553	0,708341037396892	2,89473684210526	50	44,4736842105263	2,94736842105263	0,893684210526316	0,325130667276614	0,33427334134122	0,22196438059735	0	0,141998673032957
#554	0,667704414526658	2,52631578947368	50	45,5263157894737	2,21052631578947	0,885263157894737	0,346918695122306	0,418412811406874	0,266020586561128	0	0,0145984983465783
#555	0,763818032339503	2,84210526315789	50	43,8947368421053	2,26315789473684	0,897894736842105	0,29437840390877	0,438820550121249	0,258918680569318	0	-0,0221396013509595
#556	0,777172451387026	3,57894736842105	50	44,6315789473684	2,15789473684211	0,886315789473684	0,268982520727734	0,392480469176171	0,313098359537717	0	0,0469924455756001
#557	0,708394200813644	3,94736842105263	50	44,2631578947368	3,26315789473684	0,901052631578947	0,33545949221093	0,351338111719886	0,32790423548085	0	-0,0117139118550636
#558	0,762472195026828	2,84210526315789	50	44,2105263157895	2,52631578947368	0,892631578947368	0,388837451457885	0,448013449674769	0,270498081592937	0	0,0467668310711369
#559	0,760106006582777	3,68421052631579	50	45,4736842105263	2,47368421052632	0,910526315789474	0,298440728318924	0,342019985685722	0,241081606079641	0	0,198984431924501
#560	0,745009141914442	4	50	43,3157894736842	2,26315789473684	0,92	0,286360584701487	0,331343264089735	0,297940040741238	0	-0,0131314231837508
#561	0,802405181019905	3,05263157894737	50	44,8947368421053	2,68421052631579	0,875789473684211	0,294066764639939	0,351378992025255	0,276084791936217	0	0,0360831381878979
#562	0,767233522380268	3,31578947368421	50	44,4736842105263	2,57894736842105	0,892631578947368	0,315686223576925	0,34236742928191	0,312660230790104	0	0,0882872445837501
#563	0,776233310252902	3,26315789473684	50	45,5263157894737	3,21052631578947	0,887368421052632	0,280991557770608	0,331543019745864	0,242263010758221	0	0,0452418481271305
#564	0,766874887835454	2,36842105263158	50	45,3684210526316	2,36842105263158	0,868421052631579	0,277111407209885	0,300599343486288	0,295292790612651	0	-0,00179618336064894
#565	0,766844993717908	3,15789473684211	50	44,9473684210526	2,63157894736842	0,87578947368421	0,368010943026407	0,427905682604341	0,285557122073735	0	-0,0454913352523493
#566	0,759954324518021	3,47368421052632	50	44,8947368421053	2,21052631578947	0,906315789473684	0,292244556438543	0,274471441495549	0,268134288396092	0	-0,0829875018172967
#567	0,73114921326818	2,63157894736842	50	44,2105263157895	3,36842105263158	0,889473684210526	0,261715083953347	0,324320891786016	0,307261051470006	0	0,0331179360279451
#568	0,776785652742285	3	50	43,5263157894737	3,26315789473684	0,89578947368421	0,310862207931814	0,399841001726935	0,272457694247752	0	-0,247700455582082
#569	0,740134167377899	2,42105263157895	50	45	2,89473684210526	0,906315789473684	0,289266775079505	0,235684424480239	0,26594695110714	0	-0,0734733234114512
#570	0,786805119444662	4,05263157894737	50	44,7368421052632	2,52631578947368	0,918947368421053	0,281368580545253	0,357678094919517	0,313284172242965	0	0,0078770707399578
#571	0,778251223990208	2,57894736842105	50	44,2631578947368	2,21052631578947	0,870526315789474	0,330237737668784	0,315273074614629	0,296089563962879	0	-0,0116567918232991
#572	0,762834263785517	3	50	44,6842105263158	2,10526315789474	0,889473684210526	0,346729480811578	0,224045656898276	0,222996526405836	0	0,00868969521994436
#573	0,723102325970293	3,52631578947368	50	45,5263157894737	2,78947368421053	0,914736842105263	0,333348705127721	0,489552166646311	0,227198020396833	0	0,051826040339855
#574	0,773152785411741	4,31578947368421	50	45	2,26315789473684	0,891578947368421	0,299658274679997	0,355609769667297	0,24969544460611	0	-0,091577462247578
#575	0,785929450580851	3,31578947368421	50	44	3	0,890526315789474	0,341906280254389	0,320065758249444	0,329443904514053	0	-0,0407518569066262
#576	0,790770879423027	2,84210526315789	50	44,2105263157895	2,36842105263158	0,882105263157895	0,342640566836076	0,342632912086659	0,269858750103095	0	0,00999804998838643
#577	0,680191548453093	2,36842105263158	50	44,4736842105263	2,52631578947368	0,90421052631579	0,332642915522723	0,288195603745487	0,242963876237651	0	0,0160486732643566
#578	0,802735691108744	2,73684210526316	50	44,9473684210526	2,89473684210526	0,886315789473684	0,392736815876284	0,236803559247415	0,262829436654502	0	-0,119139660395638
#579	0,701657824762731	3,36842105263158	50	44,1052631578947	2,21052631578947	0,893684210526316	0,308147437361347	0,185805075930934	0,288666583757343	0	0,070810019782083
#580	0,720470221366889	2,68421052631579	50	44,6842105263158	2,42105263157895	0,912631578947369	0,326332277029193	0,28930329217526	0,233613521759035	0	-0,0383261469744116
#581	0,744184689991868	3,63157894736842	50	44,8947368421053	2,15789473684211	0,883157894736842	0,252248010012616	0,31393807988844	0,306886800234088	0	-0,0548313234863467
#582	0,828241381868413	3,31578947368421	50	44,7368421052632	2,47368421052632	0,892631578947368	0,33695876467915	0,312756307567996	0,268019222095622	0	-0,0562899325150402
#583	0,76220950125841	2,78947368421053	50	45,2105263157895	2,68421052631579	0,893684210526316	0,276194740633351	0,343012184414261	0,285619110283283	0	0,111517213695961
#584	0,735741681590948	2,31578947368421	50	44,4736842105263	3,31578947368421	0,90421052631579	0,375149460798776	0,325827876784262	0,328508521606173	0	0,185197167686252
#585	0,749948651497341	3,52631578947368	50	44,5789473684211	2,31578947368421	0,881052631578947	0,277641898806291	0,37049282538546	0,269685618398635	0	0,020560547043973
#586	0,864636664486098	3,42105263157895	50	45,1052631578947	2,36842105263158	0,886315789473684	0,327418486681358	0,339991955994013	0,258111470718256	0	0,159183443066005
#587	0,810780524847194	3,68421052631579	50	45,0526315789474	2,10526315789474	0,909473684210526	0,347752344803866	0,293187250952747	0,315441461799757	0	0,127390998579009
#588	0,82651470025152	3,84210526315789	50	44,7368421052632	2,47368421052632	0,878947368421053	0,332515746660568	0,270555338041768	0,256798064806176	0	-0,0716537789775603
#589	0,814368781898983	3,47368421052632	50	44,4736842105263	2,68421052631579	0,895789473684211	0,276202321648359	0,240321368023554	0,270704391645282	0	-0,184133781749767
#590	0,730208761634739	3,10526315789474	50	45,0526315789474	2,73684210526316	0,901052631578947	0,354304881272347	0,327476323880625	0,295240866279049	0	-0,0446600238547496
#591	0,752271799047516	3,21052631578947	50	44,1578947368421	2,21052631578947	0,916842105263158	0,350538853299663	0,444851385452851	0,322375388651868	0	0,146666941531538
#592	0,852692655521755	3,36842105263158	50	43	2,57894736842105	0,902105263157895	0,265793156391033	0,320590708317812	0,328582585620245	0	-0,108991729072328
#593	0,788284672679624	3,15789473684211	50	44,3684210526316	2,10526315789474	0,918947368421053	0,278745585149827	0,339401701106469	0,223450944495571	0	-0,0961813865558109
#594	0,771828211792794	3,05263157894737	50	44,4736842105263	2,84210526315789	0,891578947368421	0,311471786086262	0,278867845341822	0,291201731410328	0	0,104891970697854
#595	0,674896009087957	3,73684210526316	50	46,4736842105263	2,21052631578947	0,882105263157895	0,311924480312177	0,307842470179493	0,27456862582584	0	0,169287897817427
#596	0,8211184599698	3,78947368421053	50	43,3157894736842	2,89473684210526	0,866315789473684	0,390997288149075	0,347323254510681	0,223517189544982	0	-0,12982879163357
#597	0,774446738294771	3,94736842105263	50	45,1578947368421	3,15789473684211	0,9	0,333135616495813	0,360860787133224	0,24553163766986	0	0,165447811202232
#598	0,826915789025547	3,73684210526316	50	44,8421052631579	2,57894736842105	0,877894736842105	0,271974263057923	0,364902765001483	0,337755774039067	0	0,0376130565986816
#599	0,676081487713348	2,94736842105263	50	44,4210526315789	2,26315789473684	0,886315789473684	0,371614033486325	0,406718866520101	0,315549261678681	0	0,0302757189932677
#600	0,721853900456366	4,05263157894737	50	44,2105263157895	2,63157894736842	0,883157894736842	0,28182002345185	0,288517283024114	0,301906627613829	0	0,0197291236543269
#601	0,742971910794368	2,21052631578947	50	45,1578947368421	2,31578947368421	0,911578947368421	0,334412453182952	0,232521172749873	0,246855017221533	0	0,260416368861778
#602	0,806829430923156	2,57894736842105	50	45,4736842105263	2,26315789473684	0,914736842105263	0,341494155491493	0,394940302955595	0,363208092959812	0	0,0675866358615079
#603	0,741919516324921	2,52631578947368	50	44,1578947368421	2,52631578947368	0,917894736842105	0,27585245339545	0,37721097041581	0,304785027471184	0	-0,124460607747877
#604	0,7868119202816	3	50	44,6842105263158	2,57894736842105	0,898947368421053	0,283695587533146	0,440939673386057	0,339771338333204	0	0,110218574797005
#605	0,762254574004224	2,63157894736842	50	44,5263157894737	2,73684210526316	0,902105263157895	0,362594217431732	0,263441625333013	0,296415170078144	0	0,218354053387273
#606	0,69370749536222	3,84210526315789	50	46,1578947368421	2,26315789473684	0,898947368421053	0,294150871891665	0,345590129990584	0,266023880300332	0	0,0515777718056874
#607	0,700197510966496	2,52631578947368	50	44,7368421052632	2,52631578947368	0,895789473684211	0,360526647295443	0,323360590901834	0,324503250538712	0	-0,00908117462986392
#608	0,72819764302981	2,89473684210526	50	43,6315789473684	3	0,903157894736842	0,312801024827167	0,317754980846335	0,312360484076103	0	-0,0202656820436063
#609	0,733034423354685	2,84210526315789	50	45,1052631578947	2,15789473684211	0,909473684210526	0,367046811707561	0,381381587709902	0,322222172098721	0	0,0138117974660343
#610	0,72962866020634	3,42105263157895	50	45,0526315789474	2,05263157894737	0,897894736842105	0,312856087625149	0,381120817173658	0,33489378632047	0	-0,0368168036267691
#611	0,757177305762162	3,05263157894737	50	44,8947368421053	2,26315789473684	0,869473684210526	0,347629718931887	0,397674643221714	0,24081874348573	0	-0,137594891043521
#612	0,746841111654909	2,63157894736842	50	44,7894736842105	2,21052631578947	0,901052631578947	0,341788200497864	0,2248837562272	0,252850041975352	0	-0,0947523464180097
#613	0,79356865171214	4,47368421052632	50	43,7894736842105	2,15789473684211	0,873684210526316	0,283566055520171	0,456719471258346	0,235918441103584	0	-0,0573865497173161
#614	0,762363468301256	3	50	44,4210526315789	2,21052631578947	0,922105263157895	0,300396414184896	0,309055406266115	0,243705590589447	0	-0,149216215276875
#615	0,693928261572214	2,94736842105263	50	45,4736842105263	2,57894736842105	0,889473684210526	0,314373265699588	0,313054955205434	0,254426859071712	0	-0,0331427355900453
#616	0,764568185943018	2,78947368421053	50	44,1578947368421	2,68421052631579	0,883157894736842	0,339855056994701	0,395498231251707	0,271124398877289	0	-0,0328295804110379
#617	0,758720599875437	2,89473684210526	50	43,7894736842105	2,52631578947368	0,912631578947369	0,31903007249047	0,303380477410484	0,291387602467537	0	0,147333754179005
#618	0,788750187948807	2,63157894736842	50	45,7368421052632	2,26315789473684	0,890526315789474	0,39509906381632	0,354662263316558	0,253542079556856	0	0,0305102118445088
#619	0,803910391214249	2,42105263157895	50	44,7894736842105	2,52631578947368	0,908421052631579	0,322669868546866	0,3015206259184	0,265656527283893	0	-0,00367545213575171
#620	0,771151033626288	3,10526315789474	50	44	2,57894736842105	0,888421052631579	0,334728744363469	0,366340506483337	0,240503595964493	0	-0,0875996535167001
#621	0,80413660492281	2,63157894736842	50	44,8947368421053	2,52631578947368	0,894736842105263	0,35394550972891	0,397236084578049	0,295343636285272	0	-0,179012288436151
#622	0,781901945086125	2,57894736842105	50	45,9473684210526	2,15789473684211	0,882105263157895	0,353527634805375	0,268544236331114	0,246875277503772	0	-0,0606055473356402
#623	0,80761056443048	3,63157894736842	50	44,3157894736842	2,52631578947368	0,895789473684211	0,346975006789845	0,424419011183363	0,334681246002167	0	0,1225625945287
#624	0,755596512845063	2,78947368421053	50	44,4736842105263	2,57894736842105	0,867368421052632	0,338381453304261	0,233206123969464	0,327322096624596	0	0,1079702098206
#625	0,768136636898516	3,05263157894737	50	44,7894736842105	3,10526315789474	0,897894736842106	0,322844576690178	0,39901575493696	0,241266644773967	0	-0,159016950535971
#626	0,75652376763643	3	50	44,9473684210526	2,52631578947368	0,909473684210527	0,258960051753596	0,227714966674233	0,280307311912115	0	-0,169142806817781
#627	0,688329129195796	3	50	44,5789473684211	2,10526315789474	0,882105263157895	0,268619321699759	0,320463295399872	0,2228668921315	0	-0,0950159450320101
#628	0,703405786062577	3,05263157894737	50	45,3684210526316	2,36842105263158	0,877894736842105	0,281420590289644	0,312985441901735	0,299420611379496	0	0,0416118529633051
#629	0,757432044274387	3,47368421052632	50	43,5789473684211	2,89473684210526	0,893684210526316	0,31234501238318	0,491678700299526	0,305317373558698	0	0,0168356742026259
#630	0,816230057199955	3,84210526315789	50	44,7368421052632	2,52631578947368	0,918947368421053	0,362480707150834	0,465743351655833	0,316090317219327	0	0,0498580433548245
#631	0,798296284915516	2,52631578947368	50	45,0526315789474	2,52631578947368	0,890526315789474	0,346003736773405	0,39342122097096	0,282664566288258	0	0,148796204234016
#632	0,773183349266609	2,73684210526316	50	44,1052631578947	2,73684210526316	0,875789473684211	0,373112857951063	0,368981852817276	0,30190865540525	0	0,0828561937844608
#633	0,781619248510076	2,57894736842105	50	45,7368421052632	2,63157894736842	0,897894736842105	0,350468755488816	0,386088777647769	0,281113149776979	0	-0,223629577654303
#634	0,720151929116099	2,94736842105263	50	44,9473684210526	2,47368421052632	0,890526315789474	0,461914839084692	0,311005122848749	0,337783366521142	0	0,102141633196841
#635	0,802024005453516	2,84210526315789	50	44,4736842105263	2,21052631578947	0,902105263157895	0,328215647818889	0,385696411873248	0,26412352049745	0	0,0727624994166094
#636	0,825555419345465	4,63157894736842	50	45,5263157894737	2,47368421052632	0,918947368421053	0,343175812263744	0,381197921299908	0,28935713993425	0	0,0336773464963059
#637	0,734333823420886	4,31578947368421	50	45,7368421052632	2,84210526315789	0,915789473684211	0,308408372782569	0,348811672563811	0,287984649319673	0	0,0380595888201863
#638	0,724365317228789	5	50	44,3157894736842	2,94736842105263	0,902105263157895	0,345840489015979	0,323809993612977	0,305511730108014	0	0,264445054531634
#639	0,766635570491301	3,68421052631579	50	44,4210526315789	3,63157894736842	0,877894736842105	0,27550592568597	0,395610359842458	0,222837779912349	0	0,230578210673206
#640	0,761161054632673	3,78947368421053	50	47	2,42105263157895	0,896842105263158	0,324190592182762	0,303810704982619	0,207127579363621	0	0,0274486910203281
#641	0,838582452387408	3,94736842105263	50	45	2,89473684210526	0,88	0,210357574682122	0,466050013432594	0,264121958343788	0	0,120818244683451
#642	0,762393080660146	3	50	43,8947368421053	2,52631578947368	0,869473684210526	0,359405736226598	0,450770988193634	0,296899248689872	0	-0,0417423437066878
#643	0,752649685057259	2,73684210526316	50	45,3157894736842	2,31578947368421	0,86421052631579	0,346743730829481	0,324139888198955	0,244599260579023	0	0,0460469365684679
#644	0,724410335027072	2,94736842105263	50	43,3157894736842	2,10526315789474	0,898947368421053	0,295507538240879	0,399860815173332	0,238201039581426	0	0,059347216917561
#645	0,756670240861676	3,31578947368421	50	45,3684210526316	2,31578947368421	0,913684210526316	0,312130290333767	0,340238315247628	0,229480953714606	0	0,0424356097336563
#646	0,846412154417051	2,68421052631579	50	44,4736842105263	2,73684210526316	0,882105263157895	0,328641543050298	0,353133833065981	0,192121289214389	0	-0,00539408826046684
#647	0,743305856002132	4,31578947368421	50	45,1578947368421	2,68421052631579	0,887368421052632	0,384909457213362	0,29692906884429	0,31588515633766	0	0,107211745906258
#648	0,762558638066832	2,89473684210526	50	44,6315789473684	2,89473684210526	0,932631578947369	0,353882222739793	0,289577227492852	0,215501798220507	0	0,20074094216304
#649	0,70432464622319	2,26315789473684	50	46,4210526315789	2,57894736842105	0,901052631578947	0,331628472977657	0,365554455617594	0,248832388706345	0	-0,0446803367510376
#650	0,701331330835197	2,47368421052632	50	45,4210526315789	2,89473684210526	0,909473684210527	0,27548261774134	0,308212042999308	0,304862911143723	0	0,0415662144766287
#651	0,789128948991478	2,78947368421053	50	44,4210526315789	3,26315789473684	0,9	0,368674752560878	0,337962825678697	0,22165540685104	0	0,0996786607287982
#652	0,758431669449121	3,89473684210526	50	44,6842105263158	2,05263157894737	0,9	0,293947473537321	0,272307674972496	0,290043893795375	0	0,167390069466322
#653	0,737073790179865	2,57894736842105	50	44,1578947368421	2,26315789473684	0,912631578947368	0,339015799410394	0,330276666759805	0,243460310465443	0	0,0904806000858301
#654	0,763238750735957	2,94736842105263	50	45,2105263157895	2,78947368421053	0,908421052631579	0,286789682926162	0,266067836426253	0,224116758655976	0	0,0842862309847806
#655	0,793271039287844	2,78947368421053	50	44,2105263157895	2,89473684210526	0,908421052631579	0,40511366491663	0,30272401355838	0,284816081650065	0	-0,0089306269745081
#656	0,819316467446965	3,15789473684211	50	44,4736842105263	2,42105263157895	0,890526315789474	0,394549721606516	0,328904269096572	0,292798336570642	0	-0,261981964884875
#657	0,788585375234075	3,10526315789474	50	45,7368421052632	3,31578947368421	0,914736842105263	0,368570969983917	0,309441183108915	0,335239478715257	0	-0,129497343754019
#658	0,736846424300962	2,57894736842105	50	44,8421052631579	2,21052631578947	0,862105263157895	0,25030392750509	0,435048252928488	0,281604579827472	0	-0,065779414323444
#659	0,815033145799204	3,52631578947368	50	45,4210526315789	2,52631578947368	0,903157894736842	0,333398221751012	0,310968156063738	0,306473203061381	0	-0,0980478645989323
#660	0,749694378784407	3,63157894736842	50	45,6842105263158	2,63157894736842	0,88	0,361117730121236	0,299433940813058	0,305826698948664	0	0,0839267792561595
#661	0,767502483581809	2,84210526315789	50	44,1052631578947	2,47368421052632	0,887368421052632	0,365023342157052	0,293108886255795	0,238406201992624	0	-0,0403155295537265
#662	0,767510093273291	2,84210526315789	50	44,8421052631579	2,94736842105263	0,894736842105263	0,380328911560262	0,359282504976872	0,236656367422368	0	-0,172496786852008
#663	0,73079734732131	2,68421052631579	50	45	2,73684210526316	0,889473684210526	0,304425292097056	0,31920424715815	0,306978338806909	0	0,0896918427805148
#664	0,783922323550023	3,84210526315789	50	44,9473684210526	2,84210526315789	0,890526315789474	0,379824497692131	0,480813178929754	0,304471257797977	0	-0,258049939546156
#665	0,79929595975832	3,05263157894737	50	45,1578947368421	2,10526315789474	0,908421052631579	0,416732727228187	0,409032474098197	0,297449054093087	0	0,0496635929848672
#666	0,793964159369245	3,05263157894737	50	45,5263157894737	2,68421052631579	0,914736842105263	0,27702744959244	0,453918904749431	0,301723644572865	0	0,0602026686069383
#667	0,701610502075248	3,36842105263158	50	44,4736842105263	3,63157894736842	0,914736842105263	0,336958960436809	0,496523045365044	0,299251532297448	0	0,0481561440024229
#668	0,822032524706972	2,84210526315789	50	45,4210526315789	2,68421052631579	0,87578947368421	0,390722368481402	0,303149685106625	0,244842261617487	0	0,219839375953981
#669	0,807319681974931	2,73684210526316	50	43,7894736842105	2,57894736842105	0,908421052631579	0,350519176847799	0,359824838431219	0,347681455048601	0	-0,103457093020898
#670	0,781429986625768	3,36842105263158	50	44,4210526315789	2,84210526315789	0,885263157894737	0,334899600519687	0,340116717196455	0,240685517803617	0	0,0486824806646734
#671	0,70110840514744	2,68421052631579	50	45,1578947368421	2,63157894736842	0,883157894736842	0,318708951238104	0,300490847767983	0,186745956381912	0	-0,0753469915755503
#672	0,78480638087379	3	50	45,5789473684211	2,47368421052632	0,891578947368421	0,289207442762962	0,355925601497342	0,183683103429206	0	-0,0582745969106402
#673	0,724397380601386	4,36842105263158	50	45,2105263157895	3,05263157894737	0,878947368421053	0,264635866345779	0,340754950535374	0,258354353431218	0	-0,219984013338834
#674	0,812520309455174	3,15789473684211	50	44,5263157894737	2,63157894736842	0,897894736842105	0,245225560574054	0,28210471839981	0,290394845943161	0	-0,106557859198859
#675	0,695724153602593	3,36842105263158	50	45,5263157894737	2,31578947368421	0,893684210526316	0,362639571283582	0,276616085207964	0,296643420646702	0	-0,0164980552129529
#676	0,764825743234822	3,42105263157895	50	44,4210526315789	2,84210526315789	0,90421052631579	0,347508335576608	0,270771451497179	0,271566335118436	0	0,0836598848931187
#677	0,800361555718508	3,26315789473684	50	45	3,15789473684211	0,877894736842105	0,366244216148089	0,416204638584235	0,330311905852764	0	-0,272962100891737
#678	0,786847644610632	3,10526315789474	50	45,7894736842105	2,31578947368421	0,889473684210526	0,420922892788285	0,349653813765699	0,311791693860681	0	-0,109850199331298
#679	0,805055084537141	2,52631578947368	50	45,3684210526316	3,05263157894737	0,889473684210526	0,334261222681631	0,267852738141231	0,256906218369596	0	-0,0475084840771269
#680	0,710193539893159	3,89473684210526	50	45,1052631578947	3,21052631578947	0,858947368421053	0,287617229566817	0,302670956046242	0,298138782956373	0	-0,182167541746755
#681	0,763545147401505	3,15789473684211	50	45,4736842105263	2,94736842105263	0,901052631578947	0,269203712071824	0,486388357569432	0,235855176146495	0	0,242636892037565
#682	0,772005680431123	2,68421052631579	50	45,0526315789474	2,94736842105263	0,877894736842105	0,392186207435548	0,411989516257783	0,271995439782178	0	0,0558659005618088
#683	0,726782400841221	3,42105263157895	50	44,2631578947368	3,36842105263158	0,867368421052632	0,365267485421115	0,401434041717954	0,298772754214539	0	-0,0660518897717303
#684	0,783296173745154	3,10526315789474	50	44,8947368421053	2,57894736842105	0,904210526315789	0,384013735034147	0,293145709137787	0,302118579665942	0	-0,172318942438965
#685	0,789386150269352	3,15789473684211	50	44,7894736842105	3,26315789473684	0,888421052631579	0,292156732807465	0,300124832783704	0,268049899651032	0	-0,199729104158812
#686	0,789238678060407	4,52631578947368	50	45,6315789473684	2,21052631578947	0,901052631578948	0,358854248090324	0,347241029115407	0,263174040171197	0	0,0430743537514348
#687	0,773621763102204	4,26315789473684	50	44,6315789473684	2,36842105263158	0,9	0,26984397190392	0,402889032556046	0,266893456734374	0	-0,0816558627392095
#688	0,749920205158807	3,57894736842105	50	44,4210526315789	2,52631578947368	0,890526315789474	0,348968651954453	0,404650552868982	0,267643129823541	0	0,0357451924396675
#689	0,828197569885279	3,94736842105263	50	45,3157894736842	2,89473684210526	0,891578947368421	0,310143887036254	0,334180763814517	0,268366506639971	0	0,0204329407785477
#690	0,735691144630559	2,84210526315789	50	45,4210526315789	2,84210526315789	0,873684210526316	0,428730412755193	0,395164132871014	0,265339873433095	0	0,0634181692769512
#691	0,832730005595625	4,84210526315789	50	43,6842105263158	3,10526315789474	0,903157894736842	0,332994606382397	0,449474985755329	0,273195491030732	0	0,124908642278484
#692	0,771831690230724	2,68421052631579	50	44,9473684210526	3,31578947368421	0,888421052631579	0,362385802003121	0,304690900017367	0,311171233810215	0	-0,0405208037890262
#693	0,740412799221604	2,78947368421053	50	45,6315789473684	2,68421052631579	0,905263157894737	0,297395931793215	0,366587675098873	0,260215480857167	0	-0,0995619895510573
#694	0,78325674298776	3,26315789473684	50	44,1052631578947	2,57894736842105	0,897894736842105	0,291300611494658	0,258068428773535	0,328032305101971	0	0,0944526199584999
#695	0,732346288784743	3,21052631578947	50	44,6315789473684	2,36842105263158	0,897894736842105	0,296616669798577	0,39559287599588	0,276018502203059	0	-0,0884641294821448
#696	0,801163476273379	3,36842105263158	50	44,7368421052632	2,15789473684211	0,886315789473684	0,312879957932367	0,331767072056857	0,336187690678171	0	0,0752936556154225
#697	0,764445478450853	4,31578947368421	50	44,6315789473684	2,15789473684211	0,917894736842105	0,305943279225922	0,373037781132937	0,240165786436469	0	0,0597317088019867
#698	0,816194409978478	2,63157894736842	50	44,4736842105263	2,84210526315789	0,875789473684211	0,296230982693766	0,344240698064413	0,296380848660046	0	-0,149075581546454
#699	0,785192871677967	2,57894736842105	50	44,0526315789474	3	0,909473684210526	0,340044331888324	0,382998052051721	0,242226377408603	0	0,0275888069603464
#700	0,827075231308128	3	50	45,3157894736842	2,68421052631579	0,913684210526316	0,31469827172257	0,335072115405976	0,230266673215745	0	0,074732510478042
#701	0,72974091920663	2,68421052631579	50	44,8947368421053	2,05263157894737	0,89578947368421	0,355583967407344	0,362280716235193	0,377694374257382	0	0,088143095793611
#702	0,757577291156294	2,47368421052632	50	44,1052631578947	2,94736842105263	0,91578947368421	0,425010363111309	0,212200673574736	0,338958874249978	0	-0,0508036622785573
#703	0,81888988037164	3,05263157894737	50	44,8421052631579	2,15789473684211	0,888421052631579	0,328336740075964	0,499550062650882	0,269929433808564	0	0,0141316431808508
#704	0,800008425567023	2,84210526315789	50	45	2,21052631578947	0,897894736842105	0,364397737740103	0,308937426524303	0,320292909030016	0	0,0925441111231944
#705	0,731671001556566	3,89473684210526	50	44,8421052631579	2,57894736842105	0,898947368421053	0,252180985150393	0,284177800597116	0,292070637825627	0	0,143348846440552
#706	0,788204798961915	3,57894736842105	50	44,9473684210526	2,21052631578947	0,897894736842105	0,336237458457195	0,233392383348955	0,281863265282446	0	-0,0153415922621468
#707	0,796528146722959	2,42105263157895	50	46,0526315789474	2,05263157894737	0,906315789473684	0,282658489956498	0,464872225226441	0,239942337963028	0	-0,277986906607132
#708	0,731351333354857	3,47368421052632	50	44,3157894736842	2,84210526315789	0,90421052631579	0,400464224272942	0,357782734135642	0,329538070185959	0	-0,0671955098608651
#709	0,846821136602158	3,42105263157895	50	45	2,52631578947368	0,898947368421053	0,309580831910385	0,386956011290685	0,363581603290952	0	0,108927493470109
#710	0,767302631578947	3,26315789473684	50	45,4736842105263	3,36842105263158	0,885263157894737	0,396669445062611	0,332890385441892	0,28169047518056	0	0,124160907486239
#711	0,696732048853942	2,73684210526316	50	44,8421052631579	2,31578947368421	0,874736842105263	0,287154870636147	0,321009549532703	0,282957689101975	0	-0,139638461378755
#712	0,776295493402287	2,73684210526316	50	44,1578947368421	2,89473684210526	0,891578947368421	0,316862318940479	0,302257132430962	0,284069332137941	0	-0,0332976245415933
#713	0,755086944245964	2,57894736842105	50	44,1578947368421	2,15789473684211	0,902105263157895	0,258658080744621	0,440511675940472	0,243678106231288	0	0,0138953279359625
#714	0,722895567678404	3,31578947368421	50	45,5789473684211	2,52631578947368	0,883157894736842	0,324077630847248	0,367415988775663	0,279312024926513	0	-0,00142273282594922
#715	0,762843497864262	2,42105263157895	50	44,1052631578947	2,47368421052632	0,89578947368421	0,218637561245639	0,339979196510705	0,262237283897009	0	0,00616625085827171
#716	0,749908102824392	3,26315789473684	50	45,4736842105263	2,26315789473684	0,913684210526316	0,26998495425693	0,382388098741463	0,295951155087838	0	0,0607003732474184
#717	0,710339554957191	3,52631578947368	50	44,4736842105263	2,52631578947368	0,922105263157895	0,301313973557915	0,356672501609097	0,256392756444607	0	0,0504855995536697
#718	0,765278355350797	3,10526315789474	50	44,6315789473684	2,89473684210526	0,898947368421053	0,313338556289252	0,433291145476918	0,291411904714222	0	0,00412454242196882
#719	0,768795842614625	2,89473684210526	50	44,6842105263158	2,15789473684211	0,88421052631579	0,424263200687478	0,329527488636104	0,280532582029551	0	0,160044060748343
#720	0,816433180987565	3,26315789473684	50	43,4210526315789	3,15789473684211	0,887368421052632	0,370262749016437	0,474673104915717	0,287847227186718	0	-0,131725697064951
#721	0,712555127650453	3,31578947368421	50	44,4736842105263	2,63157894736842	0,890526315789474	0,291999884179362	0,333884245843029	0,328062205055318	0	-0,0379528701702833
#722	0,739496357232337	2,68421052631579	50	43,4736842105263	2,89473684210526	0,887368421052632	0,301214580925141	0,378520623647546	0,294433077993509	0	-0,0219139411145084
#723	0,782347313617232	3,26315789473684	50	45,8421052631579	2,94736842105263	0,897894736842105	0,319708373918943	0,35245309131824	0,293810562755715	0	0,0509553075168737
#724	0,776109212904953	2,68421052631579	50	44,2631578947368	2,89473684210526	0,895789473684211	0,359122088645253	0,306763513480825	0,285381594473875	0	0,0161147268015849
#725	0,735840507366447	3,05263157894737	50	44,8421052631579	3,05263157894737	0,914736842105263	0,351103486463734	0,366381965856429	0,274668287963374	0	-0,0972225606298234
#726	0,694994863372544	3,52631578947368	50	44,2105263157895	2,89473684210526	0,904210526315789	0,276839703118973	0,426661441070011	0,223914363575124	0	-0,120632845777698
#727	0,826210628166874	2,52631578947368	50	43,8421052631579	2,52631578947368	0,911578947368421	0,343558636514412	0,246253395296706	0,285458364840978	0	0,193063870570645
#728	0,780896948121664	3,05263157894737	50	44,9473684210526	2,68421052631579	0,897894736842105	0,357270426647134	0,270031517476343	0,240978500827381	0	-0,0681030560237184
#729	0,800489711614291	3,31578947368421	50	44,4210526315789	3	0,902105263157895	0,36491046609166	0,326474820575397	0,261200813174582	0	-0,00981105604330709
#730	0,780717888706354	2,36842105263158	50	44,2631578947368	2,73684210526316	0,891578947368421	0,361529309650668	0,313516681247852	0,280192835315498	0	-0,224319294983015
#731	0,810061846731168	2,84210526315789	50	44,6315789473684	2,21052631578947	0,885263157894737	0,336491437350317	0,429867364118278	0,252500840355446	0	-0,0659660665994234
#732	0,787798714446616	2,94736842105263	50	44,5263157894737	3,36842105263158	0,898947368421053	0,364716475979797	0,280957234984695	0,23427531632759	0	0,206116741832788
#733	0,722157360685779	3,26315789473684	50	45	3,15789473684211	0,893684210526316	0,314832962447852	0,361312664334533	0,252821098017958	0	0,0767133465237023
#734	0,70930117719581	3,63157894736842	50	45,1052631578947	2,84210526315789	0,92	0,268783958008955	0,294628545580331	0,211850045060793	0	-0,0253286536289023
#735	0,784613894157654	2,42105263157895	50	45,0526315789474	2,26315789473684	0,885263157894737	0,292862768302336	0,413907559859953	0,292721622641399	0	-0,0146516814580327
#736	0,712543077370151	2,73684210526316	50	44,5789473684211	2,31578947368421	0,930526315789474	0,412103480969619	0,289663594728025	0,32853277520488	0	0,0177294964705042
#737	0,725073447996751	3,68421052631579	50	45,1578947368421	2,52631578947368	0,865263157894737	0,366662610806282	0,287936035280775	0,268950185400904	0	-0,178762707823461
#738	0,833717351059772	2,84210526315789	50	45,4736842105263	2,89473684210526	0,909473684210526	0,269214494960328	0,332314960710773	0,280577035685013	0	-0,175021039776048
#739	0,848881597048377	3	50	44,6842105263158	2,52631578947368	0,915789473684211	0,428995682833558	0,341212966693782	0,31979107533934	0	0,0754741032474182
#740	0,761265138764911	4,52631578947368	50	44,8947368421053	2,57894736842105	0,892631578947368	0,325075656872843	0,47724218033956	0,321431193811244	0	0,0158183921261524
#741	0,741089438581418	2,89473684210526	50	44,4210526315789	2,89473684210526	0,902105263157895	0,33368562418342	0,206193591374073	0,258482427058721	0	-0,216241256810011
#742	0,713372060276886	3,78947368421053	50	46,4736842105263	2,31578947368421	0,9	0,322196684987827	0,370790096441187	0,210458911948027	0	-0,100488776185667
#743	0,766954464394938	3,10526315789474	50	44,0526315789474	2,94736842105263	0,925263157894737	0,292703696089845	0,237549727996142	0,29698894849768	0	0,11141430237009
#744	0,798876461613942	2,68421052631579	50	45,7368421052632	2,52631578947368	0,874736842105263	0,275124885221706	0,354907942054524	0,217238027025778	0	-0,0057506226948841
#745	0,821068198446427	2,47368421052632	50	44,4210526315789	2,57894736842105	0,88421052631579	0,37606929755424	0,31574968412917	0,192789381975466	0	0,110807297798424
#746	0,750365164607117	2,52631578947368	50	45,3684210526316	2,57894736842105	0,906315789473684	0,343507664040724	0,416832925336597	0,239628034331539	0	0,00766585980812665
#747	0,769246104890562	2,31578947368421	50	44,6315789473684	2,15789473684211	0,869473684210527	0,40670755313792	0,335875225567365	0,337667478133614	0	0,0329658295539075
#748	0,771843266113757	2,52631578947368	50	45,7368421052632	2,15789473684211	0,908421052631579	0,298109644775465	0,265187560924293	0,309041077523889	0	-0,0806656575728598
#749	0,752513650861996	3,73684210526316	50	45,5263157894737	2,15789473684211	0,885263157894737	0,35693947246678	0,26018328357366	0,369245235454841	0	-0,237150892198242
#750	0,677115252473802	3,05263157894737	50	44,8421052631579	2,63157894736842	0,9	0,279133440435945	0,38798166882875	0,281839345229969	0	-0,0460646011285976
#751	0,72569836251748	2,36842105263158	50	44,4736842105263	2,63157894736842	0,90421052631579	0,354112731074427	0,338694159828023	0,241669789465185	0	-0,073365639834245
#752	0,738793768074474	2,68421052631579	50	43,4210526315789	2,47368421052632	0,883157894736842	0,317194181147451	0,338260424280404	0,300373679567532	0	0,0176950817277377
#753	0,746583358735082	2,73684210526316	50	44	2,15789473684211	0,902105263157895	0,351624207748221	0,400630095289963	0,294469781110993	0	0,0453305407424566
#754	0,771017614272573	3,42105263157895	50	44,1578947368421	2,31578947368421	0,88	0,345538512896	0,281620843140378	0,295891273524009	0	0,143943949412189
#755	0,763774214624384	2,57894736842105	50	45,7368421052632	2,52631578947368	0,887368421052632	0,384546003073374	0,304399131586007	0,255741550679032	0	0,178915020839062
#756	0,75834145328128	2,26315789473684	50	45,1578947368421	2,94736842105263	0,886315789473684	0,331684006825745	0,387056510888399	0,312040354268901	0	0,190961734991795
#757	0,799939751505623	2,42105263157895	50	44,9473684210526	2,21052631578947	0,903157894736842	0,370902214460476	0,243107543243227	0,237061284067243	0	0,0321916432422911
#758	0,734229163717711	2,94736842105263	50	44,7894736842105	2,26315789473684	0,898947368421053	0,344052616123277	0,321832864862773	0,289276659790369	0	0,119337383460943
#759	0,707346710359979	2,15789473684211	50	44,3157894736842	2,21052631578947	0,902105263157895	0,332529569730242	0,319791457373754	0,283867063573673	0	-0,0206451090308768
#760	0,763824599207191	2,89473684210526	50	44,7894736842105	2,21052631578947	0,887368421052632	0,363787654614095	0,346449692837401	0,257551587989749	0	-0,0132622291323591
#761	0,812270203306471	4,47368421052632	50	44,4736842105263	2,52631578947368	0,896842105263158	0,325379700650902	0,369180647063011	0,226494808261205	0	0,0806547287545287
#762	0,750580500103115	2,84210526315789	50	44,3157894736842	2,89473684210526	0,912631578947368	0,384595737342289	0,499589974387731	0,252887346561157	0	-0,0429968592179319
#763	0,777952683422979	2,84210526315789	50	45,5263157894737	2,78947368421053	0,88	0,256280268564512	0,332351676714537	0,322672287662819	0	0,00817388715604032
#764	0,755031490160275	2,89473684210526	50	44,0526315789474	2,47368421052632	0,902105263157895	0,333783034468545	0,385638126707522	0,291027965128052	0	-0,00322997754469442
#765	0,757639620608453	3,10526315789474	50	44,2105263157895	2,42105263157895	0,853684210526316	0,328923284643097	0,268415273061779	0,224387045731097	0	-0,0657909718882881
#766	0,691045118097069	3,05263157894737	50	46,3157894736842	2,36842105263158	0,92421052631579	0,349685394436331	0,279909836242807	0,279628598252748	0	-0,138934437434213
#767	0,809325178543687	3,47368421052632	50	44,4736842105263	2,10526315789474	0,894736842105263	0,292514272744976	0,412703259929136	0,283725197392168	0	-0,0353063013812544
#768	0,706299351783132	3,15789473684211	50	44,0526315789474	2,89473684210526	0,909473684210526	0,295296188431343	0,370442340849432	0,28528445632638	0	-0,0495889967791565
#769	0,724424701811388	2,78947368421053	50	43,8947368421053	2,15789473684211	0,893684210526316	0,283628849930855	0,380363631328265	0,269892565352533	0	0,0561875514114123
#770	0,763585394377263	3,15789473684211	50	44,8421052631579	2,10526315789474	0,892631578947368	0,292853171106324	0,396933682133189	0,244290059920206	0	-0,0428146310570671
#771	0,779315454695528	3,26315789473684	50	45,4736842105263	2,84210526315789	0,898947368421053	0,360516675926511	0,329575993826832	0,291713993581267	0	-0,00824946562505557
#772	0,772275485633334	3,31578947368421	50	43,6842105263158	2,21052631578947	0,888421052631579	0,302025750540502	0,275325460743898	0,309387238943277	0	0,229043538226742
#773	0,748356831596585	2,78947368421053	50	44,3684210526316	2,52631578947368	0,893684210526316	0,285607621011206	0,294807354584642	0,261290224002099	0	0,153479739603998
#774	0,805885861377254	3,89473684210526	50	44,5263157894737	2,94736842105263	0,911578947368421	0,28921157032152	0,29155744978772	0,296977548285331	0	0,119003279116375
#775	0,802131569806359	2,73684210526316	50	45,4736842105263	2,21052631578947	0,909473684210526	0,301269312993259	0,363561704874111	0,280094025545967	0	-0,0296259770490985
#776	0,7739048002789	4	50	45,5263157894737	2,94736842105263	0,851578947368421	0,356694849944739	0,35703009690918	0,3450162871225	0	-0,0816363438889236
#777	0,786639344099089	3,10526315789474	50	44,8421052631579	2,15789473684211	0,877894736842105	0,325744259819869	0,31399746024747	0,25680317330151	0	-0,0544433303837198
#778	0,723507795037583	2,68421052631579	50	45,0526315789474	2,21052631578947	0,894736842105263	0,34256747698559	0,424609789315119	0,284026543098858	0	-0,204175107679966
#779	0,796259773475091	3,15789473684211	50	45,2631578947368	2,57894736842105	0,91578947368421	0,257694299982597	0,373658375121157	0,227502037345997	0	-0,0776981301822771
#780	0,75419475066963	2,42105263157895	50	44,3157894736842	2,68421052631579	0,889473684210526	0,339838722180658	0,310995248830782	0,260927331094884	0	0,0397947274300734
#781	0,779808422530442	3,31578947368421	50	43,5789473684211	2,63157894736842	0,90421052631579	0,261307460416211	0,414979414710137	0,294635848987729	0	0,094038083958671
#782	0,704331283575109	3,26315789473684	50	45,7368421052632	2,57894736842105	0,911578947368421	0,327610730975193	0,293535875639751	0,235254528996668	0	-0,059622262481424
#783	0,770219518008315	3,94736842105263	50	45,5263157894737	2,73684210526316	0,878947368421053	0,3111127089828	0,315730288816075	0,28606041274688	0	-0,16728731301798
#784	0,792148686874391	3,21052631578947	50	45	2,10526315789474	0,88421052631579	0,340207513046466	0,302209704167974	0,299483199489393	0	0,177544275712596
#785	0,74343455219931	3,42105263157895	50	44,3684210526316	2,31578947368421	0,88421052631579	0,3169969453391	0,365633505520001	0,27218480808332	0	-0,221527900243799
#786	0,763945937358048	2,78947368421053	50	44,5789473684211	2,26315789473684	0,896842105263158	0,344084419703628	0,395711082823074	0,240060365694998	0	0,0195016156977524
#787	0,756193398721746	3,05263157894737	50	46,1052631578947	3,36842105263158	0,888421052631579	0,358969366728185	0,410400150113311	0,307065699048201	0	0,11366962781552
#788	0,745878907723921	3,31578947368421	50	44,7894736842105	2,57894736842105	0,891578947368421	0,349657918332621	0,322194360107457	0,239554736142277	0	0,0702676982810003
#789	0,788181326026362	2,84210526315789	50	44,7894736842105	2,73684210526316	0,887368421052632	0,289954412828977	0,27748087817669	0,281332452627593	0	0,0428909941736881
#790	0,721000827205127	2,73684210526316	50	43,3157894736842	2,36842105263158	0,897894736842105	0,251845994424445	0,459234831609772	0,27334305298383	0	0,0727038573631466
#791	0,726743174652651	2,73684210526316	50	45	2,31578947368421	0,905263157894737	0,346388481023175	0,315571524046022	0,305455027150721	0	-0,0623246561370998
#792	0,740085296889618	2,68421052631579	50	45,6315789473684	2,15789473684211	0,904210526315789	0,327000472906476	0,299525239503497	0,223849371286291	0	-0,0811610772871396
#793	0,762720920233122	3,21052631578947	50	43	3,26315789473684	0,910526315789474	0,271593127453375	0,341771345705011	0,283797251808154	0	0,00273500485463093
#794	0,752612762318035	3,36842105263158	50	45,3157894736842	2,47368421052632	0,891578947368421	0,269156160804393	0,320509542572042	0,290475823428095	0	-0,115864479922749
#795	0,725064469128516	2,42105263157895	50	45,1052631578947	2,42105263157895	0,894736842105263	0,305574700190184	0,35141750644651	0,366072477568958	0	-0,215387110218162
#796	0,745934606200653	2,94736842105263	50	44,4210526315789	3,31578947368421	0,905263157894737	0,373953365604199	0,372834349408773	0,331022923021648	0	0,0739805750662771
#797	0,774456698073123	3,31578947368421	50	44,6842105263158	2,15789473684211	0,894736842105263	0,289789093502343	0,402931701158797	0,290214457390846	0	0,00400928276401922
#798	0,793346360451025	3,52631578947368	50	44,7894736842105	2,42105263157895	0,910526315789474	0,277676244569431	0,365564255585979	0,235888715114354	0	-0,112094683062209
#799	0,767943576668375	3	50	44,4736842105263	2,94736842105263	0,896842105263158	0,28512126189638	0,374549307591988	0,317579629838744	0	0,111547673587441
#800	0,778861360394912	2,94736842105263	50	45,2105263157895	2,52631578947368	0,887368421052632	0,267007309258076	0,321936637945632	0,210846770328823	0	-0,129575532255195
#801	0,855429997456205	2,73684210526316	50	45,6315789473684	2,84210526315789	0,898947368421053	0,279858696861076	0,393588419988292	0,216787729903773	0	0,148187446156505
#802	0,747125314084041	3,68421052631579	50	43,5263157894737	2,57894736842105	0,901052631578947	0,343716747362232	0,321379358570681	0,204095912672084	0	0,0737186294502526
#803	0,634738293134229	3,36842105263158	50	45,4736842105263	3	0,889473684210527	0,257303254070433	0,33755857494642	0,222449305652048	0	-0,0116737454114969
#804	0,817966525140913	4	50	45,2105263157895	2,26315789473684	0,896842105263158	0,292426612547993	0,397770796602684	0,211992049637164	0	0,194047377081534
#805	0,797157203837796	4,21052631578947	50	44,5263157894737	2,15789473684211	0,878947368421053	0,310214013615576	0,272724744921408	0,289828703583706	0	0,0286136221365916
#806	0,783528287984876	3,31578947368421	50	45,1052631578947	2,26315789473684	0,870526315789474	0,287404521252447	0,453737337151396	0,31152622102025	0	0,00290801518830206
#807	0,743591344480505	2,63157894736842	50	44,6315789473684	2,21052631578947	0,902105263157895	0,302684607355056	0,339354533498006	0,288526532629888	0	-0,118093985735704
#808	0,780064208638545	2,84210526315789	50	44,4210526315789	2,57894736842105	0,886315789473684	0,370432246706194	0,301638472617798	0,220737257989027	0	0,00217262779031879
#809	0,727168824219141	3,05263157894737	50	44,0526315789474	2,52631578947368	0,88421052631579	0,276869931863285	0,354875044293991	0,303314167288807	0	0,0112834696668198
#810	0,778176316873889	3,31578947368421	50	43,5789473684211	2,52631578947368	0,88421052631579	0,328365476938633	0,323565555699157	0,333425751208307	0	-0,0636561538328261
#811	0,749757448746089	2,31578947368421	50	45,4210526315789	2,63157894736842	0,88421052631579	0,303715254491018	0,300817752972375	0,292801335594334	0	-0,236627067928931
#812	0,818272303506173	3,68421052631579	50	44,2631578947368	2,52631578947368	0,888421052631579	0,362310646699384	0,337914946700593	0,25134040082425	0	-0,122197426326124
#813	0,803112530592213	3,94736842105263	50	45,1578947368421	2,94736842105263	0,883157894736842	0,347797696410627	0,330355598182883	0,283421087456198	0	-0,0892132324855979
#814	0,813769979728845	3,36842105263158	50	44,3684210526316	2,63157894736842	0,874736842105263	0,313664790418366	0,26365185406822	0,220850993912596	0	-0,239168566318256
#815	0,748398424999419	3,26315789473684	50	44,4736842105263	2,36842105263158	0,90421052631579	0,402012527302523	0,314798258827771	0,209332670918485	0	-0,00359450497652347
#816	0,764122197754047	2,84210526315789	50	44,5263157894737	2,26315789473684	0,88421052631579	0,343233348382791	0,294912896218327	0,236517577983184	0	-0,0412894015538598
#817	0,811915225796206	2,78947368421053	50	43,9473684210526	2,26315789473684	0,917894736842106	0,324334888646247	0,335880062979662	0,241229730884463	0	0,00573947306141859
#818	0,797507056664528	2,94736842105263	50	44,9473684210526	3,26315789473684	0,913684210526316	0,372291347209848	0,327811342944442	0,253934105830074	0	-0,188240839187797
#819	0,796779465817512	2,47368421052632	50	43,9473684210526	2,21052631578947	0,886315789473684	0,352613413737024	0,379437624532883	0,297104229582763	0	-0,132579431272046
#820	0,778515131691805	3,10526315789474	50	45	3,36842105263158	0,896842105263158	0,365351557346192	0,27563781174997	0,278638021384078	0	-0,0290861655004635
#821	0,751938549974378	2,89473684210526	50	44	2,10526315789474	0,881052631578947	0,301283017968668	0,308291047731471	0,287460303486168	0	0,114978442213428
#822	0,770839660691765	3,89473684210526	50	43,9473684210526	3,21052631578947	0,907368421052632	0,368246976004712	0,304268353608273	0,289462552682586	0	0,191442725800085
#823	0,84469610050573	2,84210526315789	50	45,1052631578947	2,26315789473684	0,901052631578948	0,335891253657541	0,312892046127162	0,221092802776371	0	-0,0711904862908747
#824	0,783352340132961	2,94736842105263	50	45,8947368421053	2,21052631578947	0,907368421052632	0,265458348640958	0,355981662213654	0,280459220169168	0	0,0564358668416138
#825	0,705401806026497	3,63157894736842	50	44	2,31578947368421	0,910526315789474	0,354137962672854	0,418115091363854	0,303736326988794	0	-0,0127601166511804
#826	0,75080651156033	4,10526315789474	50	44,6842105263158	2,52631578947368	0,886315789473684	0,371884762096867	0,356211993929119	0,298205962589828	0	-0,00178022885901135
#827	0,734111441051361	3,10526315789474	50	44,7368421052632	2,73684210526316	0,882105263157895	0,345983757381708	0,331688612329611	0,291760904374859	0	-0,110688809242567
#828	0,699564261616907	2,94736842105263	50	43,7368421052632	2,21052631578947	0,886315789473684	0,329814821686236	0,44576307081243	0,291627663357282	0	0,0239316272767
#829	0,71946308395815	3,36842105263158	50	44,6842105263158	2,21052631578947	0,891578947368421	0,373968904887698	0,286712739164103	0,311290160253601	0	0,050936723215894
#830	0,735527088400862	3,78947368421053	50	45,7894736842105	2,36842105263158	0,886315789473684	0,333839121833014	0,245221502043423	0,248933113999319	0	0,113043906058537
#831	0,726624762817821	2,57894736842105	50	42,8947368421053	2,15789473684211	0,887368421052632	0,329705579097357	0,274494389954375	0,275840683565073	0	0,123470030220181
#832	0,805252170870429	3,26315789473684	50	44,1578947368421	2,78947368421053	0,873684210526316	0,320867193366243	0,316238293625151	0,330235969799226	0	0,154714294798412
#833	0,718661906298845	3,05263157894737	50	43,7368421052632	2,05263157894737	0,9	0,366662112630475	0,420063437041911	0,236658376062816	0	-0,120099398276886
#834	0,808060641459048	3,52631578947368	50	44,3157894736842	2,63157894736842	0,876842105263158	0,37315396864362	0,287697505536194	0,2157841508935	0	0,0187044698658779
#835	0,764452810867793	4,26315789473684	50	45,5263157894737	2,47368421052632	0,881052631578947	0,318770122842958	0,331652792325778	0,269737320388268	0	0,13549089486377
#836	0,778385596965398	2,52631578947368	50	44,2105263157895	2,47368421052632	0,913684210526316	0,295135101612852	0,337490878078945	0,289030807787083	0	0,07285203132971
#837	0,847438380244511	2,52631578947368	50	44,2105263157895	2,36842105263158	0,901052631578947	0,259120610741003	0,314118433813843	0,32824896161138	0	-0,0450125428762651
#838	0,775307020999507	2,42105263157895	50	43,7894736842105	2,21052631578947	0,898947368421053	0,364383613185613	0,32523698753864	0,248946612929452	0	0,0155260959451645
#839	0,77990458098518	2,94736842105263	50	44,1052631578947	2,47368421052632	0,886315789473684	0,320873530148333	0,320763549419555	0,310609478243063	0	-0,132541416158156
#840	0,69036075444719	3,42105263157895	50	44,9473684210526	2,94736842105263	0,869473684210526	0,422459073563482	0,296804538429709	0,239779801483082	0	0,0648047022055293
#841	0,727100752537369	2,89473684210526	50	44,8947368421053	2,21052631578947	0,870526315789474	0,360959047751088	0,390991276564423	0,29432648111976	0	-0,0443152003426644
#842	0,751241726028925	2,36842105263158	50	45,7368421052632	2,26315789473684	0,897894736842105	0,325226199822011	0,415146583860805	0,293944359433956	0	-0,0425033718354273
#843	0,698108746713474	2,68421052631579	50	44,5789473684211	2,05263157894737	0,891578947368421	0,297437391959413	0,37726295643051	0,261681388974119	0	-0,0715928076260766
#844	0,761387602812221	2,89473684210526	50	44,4210526315789	2,52631578947368	0,891578947368421	0,264702724014301	0,293700029985144	0,249582634874357	0	-0,0426326298337143
#845	0,707341876965557	3,10526315789474	50	44,7368421052632	2,05263157894737	0,869473684210527	0,363326475408684	0,317171203322476	0,241333522117799	0	-0,0629524139843565
#846	0,780730417772049	2,63157894736842	50	44,5789473684211	2,26315789473684	0,897894736842105	0,355921152945103	0,261990437681403	0,27668686896066	0	0,0212247976583731
#847	0,817147026861052	3,52631578947368	50	44,5263157894737	3,05263157894737	0,896842105263158	0,315792654357309	0,309798959336808	0,266732401957068	0	0,069414340821997
#848	0,741784741178229	3,05263157894737	50	45,7894736842105	2,84210526315789	0,92	0,334063193394984	0,30591350549828	0,300947501793533	0	-0,0849394296298152
#849	0,769150579093504	2,52631578947368	50	45,4736842105263	2,36842105263158	0,898947368421053	0,377895843207932	0,262145129724499	0,221040142081779	0	-0,129156369531695
#850	0,748993752996334	2,84210526315789	50	45	2,78947368421053	0,893684210526316	0,295576942823383	0,373101557321929	0,290257863765163	0	-0,121769027362806
#851	0,799919729102278	2,42105263157895	50	45,5263157894737	2,42105263157895	0,889473684210526	0,297571741023045	0,268249161832792	0,277633729964555	0	-0,00388137320315972
#852	0,734210518773703	2,89473684210526	50	44,4736842105263	2,36842105263158	0,896842105263158	0,29683873428321	0,388611760416234	0,287155681352769	0	0,0598800696815641
#853	0,784820607978655	2,94736842105263	50	44	2,52631578947368	0,912631578947368	0,341044199374133	0,339070983829645	0,266684770657072	0	0,0550861886495792
#854	0,788389145818995	3,26315789473684	50	44,4736842105263	2,57894736842105	0,896842105263158	0,264661691648849	0,359200901104415	0,265737589219397	0	0,0360979785237928
#855	0,75100611799284	3,68421052631579	50	44,5789473684211	3,10526315789474	0,882105263157895	0,372413435427127	0,363089034056785	0,228750765745036	0	-0,0765014361490856
#856	0,811798987289153	2,47368421052632	50	45,5789473684211	2,15789473684211	0,9	0,307606044292657	0,36370229170618	0,217476932981506	0	0,0469804548995875
#857	0,755452912414452	3,15789473684211	50	44,5263157894737	2,26315789473684	0,911578947368421	0,263420547782653	0,386709601436522	0,283295635063152	0	0,0112511435172144
#858	0,762356905341741	2,31578947368421	50	45,1578947368421	2,63157894736842	0,869473684210526	0,329000787956648	0,337760441015609	0,231406111413082	0	-0,0609206158821073
#859	0,804419952257547	3,57894736842105	50	45	2,57894736842105	0,898947368421053	0,316553274138323	0,345343425172257	0,281160896350545	0	0,0618062354161836
#860	0,857622368687906	3,36842105263158	50	45,1052631578947	2,26315789473684	0,92	0,373494387665741	0,290504583718432	0,231426426330323	0	0,0232172675210448
#861	0,7703253229294	3,52631578947368	50	43,2105263157895	2,68421052631579	0,892631578947368	0,285412114364929	0,360668661299092	0,26042046686359	0	0,0129034896059543
#862	0,763911757854118	3,05263157894737	50	44,7894736842105	3	0,88421052631579	0,240141196536954	0,384516958292018	0,285687742830461	0	-0,00784101469010951
#863	0,800281665709891	2,31578947368421	50	44,1578947368421	2,57894736842105	0,885263157894737	0,396063056292504	0,374285032782737	0,266238969594819	0	-0,110775186296686
#864	0,777235388594265	3,31578947368421	50	43,6842105263158	2,21052631578947	0,906315789473684	0,329273634662935	0,257207478731233	0,292244925544792	0	-0,116582522282128
#865	0,757536372454846	3,68421052631579	50	44,1052631578947	2,26315789473684	0,877894736842105	0,205673771934062	0,409928665076608	0,229277161123839	0	-0,0895390718781985
#866	0,738314233148957	3,36842105263158	50	45,2105263157895	2,52631578947368	0,901052631578947	0,317480058979871	0,303786974560217	0,281475438817945	0	-0,0484635340485175
#867	0,847858432252329	3,10526315789474	50	44,4210526315789	2,15789473684211	0,904210526315789	0,38378479651209	0,333898481381319	0,265395157168567	0	0,280232096678883
#868	0,759728837962633	3,63157894736842	50	43,4736842105263	3,10526315789474	0,902105263157895	0,307952142187307	0,353990763943857	0,244747387023086	0	-0,153398581898193
#869	0,75860600525537	2,89473684210526	50	45,1052631578947	2,57894736842105	0,912631578947369	0,293089171574038	0,246350782343697	0,243610137851161	0	-0,00060241777878177
#870	0,713707680129638	3,52631578947368	50	45,3157894736842	2,84210526315789	0,88	0,322690837616208	0,262802911412314	0,304558822398737	0	0,264395017137787
#871	0,700693928977083	2,68421052631579	50	45,2105263157895	2,68421052631579	0,876842105263158	0,276757881369258	0,395003594860327	0,263650302409284	0	0,0581846145422092
#872	0,742711841535082	3,52631578947368	50	44,6315789473684	3,15789473684211	0,892631578947368	0,297847631405118	0,336934838540813	0,265202619108401	0	-0,148967951136162
#873	0,712622591577144	2,52631578947368	50	45,3684210526316	2,10526315789474	0,903157894736842	0,246772066494322	0,345734929009654	0,292593934692692	0	-0,0799417213856236
#874	0,791836540862243	3,15789473684211	50	44,7368421052632	3,26315789473684	0,895789473684211	0,341234000359972	0,357001947207783	0,287554092676731	0	-0,00807721055068246
#875	0,803950127618145	2,78947368421053	50	45,0526315789474	2,68421052631579	0,877894736842105	0,33251354973905	0,242865256716568	0,319096359865076	0	-0,0106405641353683
#876	0,744217994791978	2,78947368421053	50	44,4736842105263	2,63157894736842	0,88	0,264375199838897	0,327285844415511	0,300239361425684	0	-0,0260848300531678
#877	0,682590867968708	3,15789473684211	50	44,6842105263158	2,47368421052632	0,874736842105263	0,253060483694609	0,488443314403957	0,302474800448609	0	0,00337811880619759
#878	0,720575577670929	2,89473684210526	50	44	2,26315789473684	0,878947368421053	0,307772913611686	0,427199762271225	0,268979418465063	0	-0,00505700023791335
#879	0,784779595906171	3,47368421052632	50	45,7894736842105	2,21052631578947	0,887368421052632	0,343921742465048	0,227673487307754	0,186408324926084	0	-0,116092685518812
#880	0,69643780457484	2,84210526315789	50	44,7894736842105	2,26315789473684	0,903157894736842	0,339594334181916	0,405158098076992	0,243750508415937	0	0,00948454844310817
#881	0,754893598472411	2,84210526315789	50	45,2631578947368	2,52631578947368	0,881052631578947	0,310657721715525	0,331197115640466	0,222778122001359	0	-0,0794897307978846
#882	0,790160961409735	2,73684210526316	50	45,3157894736842	2,73684210526316	0,902105263157895	0,34167134220804	0,355508725311499	0,255066674305989	0	0,149603157760791
#883	0,775024910896139	3,42105263157895	50	45,7894736842105	2,15789473684211	0,901052631578947	0,33769829207153	0,305906436972107	0,223567415851916	0	-0,0678449438820327
#884	0,791329710506948	2,47368421052632	50	44,6315789473684	2,52631578947368	0,886315789473684	0,289731593189235	0,279159113198015	0,251916997696572	0	0,0518582360376144
#885	0,813246165635902	3,57894736842105	50	44,0526315789474	2,15789473684211	0,886315789473684	0,26136814071492	0,198238670488152	0,24339310670266	0	0,301063667648371
#886	0,73592593492615	2,84210526315789	50	46,0526315789474	2,26315789473684	0,885263157894737	0,28423747439914	0,458919513190156	0,248312962900037	0	0,089864226840527
#887	0,756570659670747	3,63157894736842	50	44	2,78947368421053	0,912631578947369	0,268396490530001	0,273193949231015	0,318620465429484	0	-0,0132438196934622
#888	0,800195349994028	2,89473684210526	50	44	2,31578947368421	0,886315789473684	0,374706817387508	0,3841585620223	0,304120917739732	0	0,146980358521484
#889	0,758492431532194	3,26315789473684	50	45,2105263157895	2,73684210526316	0,897894736842105	0,236628066334285	0,354381827186247	0,247277877299644	0	0,152046136908072
#890	0,746755547432591	3,21052631578947	50	44,8947368421053	2,47368421052632	0,88	0,280132454433314	0,271210753845469	0,281948775080334	0	-0,0806225789692819
#891	0,74466135287696	2,94736842105263	50	43,7894736842105	2,94736842105263	0,896842105263158	0,342293939168649	0,304651319528978	0,278088150532795	0	0,04110180958965
#892	0,783893751862004	3,47368421052632	50	45,1578947368421	2,47368421052632	0,885263157894737	0,272683311231247	0,351326451872857	0,282994156374367	0	0,0159615832932426
#893	0,8231530027884	3,05263157894737	50	44,7368421052632	2,10526315789474	0,898947368421053	0,333843757307581	0,327360457513855	0,277943224088283	0	0,0592904504113598
#894	0,755119681305194	2,73684210526316	50	45,0526315789474	2,73684210526316	0,876842105263158	0,30103817821658	0,346243969278705	0,289330038497856	0	-0,0701430758180549
#895	0,678900128861081	2,36842105263158	50	44,7894736842105	2,68421052631579	0,893684210526316	0,417852102411904	0,28679567987833	0,310135145065437	0	0,264729609154149
#896	0,793564248202962	3,73684210526316	50	43,4210526315789	2,15789473684211	0,887368421052632	0,295014365085614	0,296267913210732	0,209414374484342	0	0,00933146378428656
#897	0,834518711964364	2,94736842105263	50	44,5263157894737	2,26315789473684	0,892631578947369	0,323673159546116	0,309886439784016	0,281861979720973	0	-0,17640826971544
#898	0,770085829552938	2,63157894736842	50	44,4210526315789	2,57894736842105	0,875789473684211	0,380931399065578	0,34735163253162	0,2555478836124	0	0,257830643384786
#899	0,689392176876782	2,63157894736842	50	44,9473684210526	2,15789473684211	0,896842105263158	0,300396543017955	0,245165277677537	0,303527653207403	0	0,221696148350735
#900	0,80032133121817	3	50	44,7894736842105	3	0,908421052631579	0,256939172470723	0,312612874270032	0,298065853068211	0	0,0741632289535625
#901	0,721585569622453	3,57894736842105	50	45,2631578947368	3	0,896842105263158	0,310164468523267	0,480313810276482	0,198500328923214	0	-0,0248983733028301
#902	0,800734345704649	4,05263157894737	50	44,7368421052632	2,10526315789474	0,904210526315789	0,328423002262192	0,462591810373043	0,347966104431371	0	0,13938468353028
#903	0,762336831158541	2,73684210526316	50	44,9473684210526	3	0,878947368421053	0,381597107646127	0,322824824411165	0,304619625770365	0	0,0699698693477388
#904	0,775420859587064	3,68421052631579	50	45,3157894736842	2,89473684210526	0,907368421052632	0,291690773750331	0,379467285586229	0,3202062506372	0	0,00286559164551674
#905	0,786828944623101	2,63157894736842	50	45,5263157894737	2,26315789473684	0,894736842105263	0,304922482763097	0,310381659932927	0,318152532821952	0	0,0621879847380682
#906	0,791528632282517	3,10526315789474	50	45,6315789473684	2,84210526315789	0,901052631578948	0,361397099160521	0,347861197565368	0,204145567412366	0	0,147156320616905
#907	0,792720448551004	3,05263157894737	50	45,0526315789474	2,31578947368421	0,903157894736842	0,367273621178936	0,305817519469363	0,295941074404071	0	0,000292531585466856
#908	0,738385413678972	3,26315789473684	50	45,7368421052632	2,52631578947368	0,889473684210526	0,308304962691296	0,281286309348148	0,225469180199811	0	-0,148183803329429
#909	0,788648415918747	4,05263157894737	50	44,6842105263158	2,47368421052632	0,897894736842106	0,385922991862539	0,301480635442163	0,230111687662936	0	0,0296015604737069
#910	0,792906924086706	3,68421052631579	50	44,2631578947368	3	0,903157894736842	0,322324376175334	0,302198496023389	0,267008469670055	0	0,0269316970821741
#911	0,75877619860464	4,26315789473684	50	45,2105263157895	2,36842105263158	0,878947368421053	0,379977405602191	0,327995752318566	0,273927255890302	0	-0,124099792691636
#912	0,788659455134297	3,89473684210526	50	43,9473684210526	2,78947368421053	0,902105263157895	0,378354941137194	0,382169778855369	0,286723604689829	0	-0,1452180280134
#913	0,814246308389781	3,21052631578947	50	44,6315789473684	2,94736842105263	0,904210526315789	0,383250151641695	0,302817308872354	0,196109258166717	0	-0,0387794177007279
#914	0,792375802781107	3,52631578947368	50	44	2,26315789473684	0,896842105263158	0,249058877436252	0,423978003473222	0,261779746967444	0	0,0650909290193731
#915	0,793942695618232	3,15789473684211	50	45,3684210526316	2,94736842105263	0,901052631578947	0,339301955433569	0,323682722870233	0,252517151270466	0	-0,270795621202879
#916	0,74269440453172	3,63157894736842	50	45,0526315789474	2,57894736842105	0,914736842105263	0,294618296123499	0,262383723645384	0,242854483692857	0	0,0105708673037138
#917	0,812173382834765	2,42105263157895	50	44,5789473684211	2,15789473684211	0,889473684210526	0,371499426096667	0,318836185690284	0,278474913311256	0	-0,0830083309772782
#918	0,712329071722351	4,05263157894737	50	44,9473684210526	2,57894736842105	0,886315789473684	0,312987969014596	0,366615657201386	0,30979367254702	0	0,0257710969053026
#919	0,842026633130324	2,36842105263158	50	45,7894736842105	2,26315789473684	0,92	0,334973419631133	0,343528973725135	0,314315900038011	0	0,0456289543378154
#920	0,787327732384836	3,15789473684211	50	44,4210526315789	2,21052631578947	0,882105263157895	0,262602490645636	0,330543170708276	0,226437915843425	0	-0,0714030193306555
#921	0,733313408469743	3	50	44,2105263157895	2,68421052631579	0,877894736842105	0,300562698360846	0,354085407700702	0,269593823356886	0	0,033605977003346
#922	0,752970781428554	3,47368421052632	50	45	2,78947368421053	0,892631578947368	0,315635019828383	0,370208617909987	0,258386657585591	0	-0,021230056390943
#923	0,696190640278863	2,84210526315789	50	45,1052631578947	2,52631578947368	0,925263157894737	0,269605978071551	0,322734491327264	0,239096179235543	0	0,113811461588623
#924	0,731705503107609	3,47368421052632	50	44,1578947368421	2,94736842105263	0,897894736842105	0,372386317328361	0,430048018438148	0,315959013790136	0	0,0286656037016782
#925	0,735510585683807	3,10526315789474	50	44,2105263157895	2,94736842105263	0,895789473684211	0,301139050152411	0,344875358264215	0,277281389004261	0	-0,0170924056485272
#926	0,757148290901113	3,10526315789474	50	44,1052631578947	2,52631578947368	0,901052631578948	0,257397953672781	0,378711435348446	0,324513694408779	0	0,0818320257913568
#927	0,791397109009463	2,47368421052632	50	45,7894736842105	2,31578947368421	0,883157894736842	0,369475208338263	0,217563613279914	0,294830459447895	0	-0,0576555397395076
#928	0,780470209573808	3,68421052631579	50	45	3,05263157894737	0,897894736842105	0,426166439392308	0,369071623864857	0,195720636417246	0	-0,111599385459128
#929	0,787097983837247	4,52631578947368	50	44,1578947368421	2,63157894736842	0,907368421052632	0,350983403484738	0,302676070403972	0,322562859227888	0	-0,052517482413943
#930	0,752831436257117	2,94736842105263	50	45	2,57894736842105	0,882105263157895	0,361288411520464	0,367826372047409	0,253079933797211	0	-0,0892344687280118
#931	0,777301119692196	3,52631578947368	50	45,7894736842105	2,63157894736842	0,871578947368421	0,273667219934121	0,281145180226313	0,305901654238073	0	-0,0203954665944931
#932	0,788976211171677	3,10526315789474	50	43,4210526315789	2,52631578947368	0,88421052631579	0,275725563777531	0,352201488120127	0,276517482880143	0	0,123356888836249
#933	0,752429655544606	3,10526315789474	50	45,3684210526316	2,63157894736842	0,903157894736842	0,298610998252152	0,32698336915523	0,283696761891612	0	0,0281339071299255
#934	0,756584139752469	3,63157894736842	50	45	2,94736842105263	0,874736842105263	0,327579595144997	0,305455362715088	0,24578747850781	0	-0,0406321906224
#935	0,766383135634116	3,21052631578947	50	44,7368421052632	2,73684210526316	0,871578947368421	0,342648755047017	0,403648714612816	0,257987236811687	0	-0,106767529406103
#936	0,821647363888121	3,84210526315789	50	44,7894736842105	2,84210526315789	0,894736842105263	0,372887016118393	0,402665213501233	0,258050163138986	0	0,0804571373923499
#937	0,693351020720269	2,68421052631579	50	45,2105263157895	2,31578947368421	0,882105263157895	0,281811174605664	0,348548134547891	0,228477758421452	0	0,0715567862358211
#938	0,807506852575655	2,94736842105263	50	45	2,21052631578947	0,887368421052632	0,27894512110089	0,312347987811242	0,297489029231648	0	0,134814597524745
#939	0,781255825014302	2,94736842105263	50	45,1578947368421	2,26315789473684	0,863157894736842	0,382559795767393	0,284874543718823	0,26717261151648	0	-0,0230402401788183
#940	0,761591844762217	3,89473684210526	50	44,8947368421053	2,21052631578947	0,881052631578947	0,318013185528864	0,336553361757183	0,231819037984846	0	-0,0712705261762549
#941	0,740835649179129	2,42105263157895	50	44,6315789473684	3	0,917894736842105	0,370486715287113	0,338268891109499	0,255824264091586	0	-0,234049177515197
#942	0,813379656831423	2,73684210526316	50	44,4736842105263	2,47368421052632	0,901052631578947	0,312973321394611	0,375127280122358	0,241398620791239	0	0,101530735675127
#943	0,718122537995416	3,89473684210526	50	44,3157894736842	2,26315789473684	0,898947368421053	0,297821053964062	0,4051791466704	0,311100487409628	0	-0,0907666762831125
#944	0,740994615089784	2,94736842105263	50	45,0526315789474	2,42105263157895	0,88421052631579	0,32321341293853	0,400296454782512	0,278084089680972	0	0,0277789366564799
#945	0,713390799798664	3,42105263157895	50	44,1578947368421	2,63157894736842	0,867368421052632	0,379876012627474	0,377595978870791	0,343514288950426	0	-0,0805160156368107
#946	0,748468156269431	3,15789473684211	50	44,4736842105263	2,10526315789474	0,902105263157895	0,321304330129378	0,391109829943656	0,253724016392655	0	0,0150243044575267
#947	0,828720885583403	2,52631578947368	50	45,3157894736842	2,94736842105263	0,878947368421053	0,237191641041591	0,244960122572791	0,308678560014733	0	-0,0868727871924917
#948	0,776992107842278	2,94736842105263	50	45,6842105263158	2,57894736842105	0,875789473684211	0,381012375799093	0,374777172962741	0,268411104151035	0	-0,0450967827847296
#949	0,778844745643584	3,05263157894737	50	43,9473684210526	2,31578947368421	0,892631578947368	0,322869494020874	0,287022251109238	0,271172877794782	0	0,0358929591650071
#950	0,772452325563294	2,47368421052632	50	44,7368421052632	2,52631578947368	0,903157894736842	0,359380276883714	0,40705127434886	0,239355565697016	0	-0,155990473011495
#951	0,75121530755188	4	50	43,7368421052632	2,52631578947368	0,889473684210526	0,236897690340807	0,372339463223473	0,318032063138	0	-0,0287354716213171
#952	0,781139257274584	2,36842105263158	50	44,3684210526316	2,63157894736842	0,916842105263158	0,273947628632954	0,388435246702103	0,269394825621181	0	-0,158162237686673
#953	0,833391844391421	3,52631578947368	50	44,8947368421053	2,52631578947368	0,889473684210526	0,376131006564721	0,371941277151883	0,287502594709622	0	-0,0863193776688197
#954	0,749024550628472	2,47368421052632	50	44,6315789473684	2,84210526315789	0,881052631578947	0,322078293835293	0,365920510588646	0,255446835722084	0	-0,0905967489968883
#955	0,734223059440498	2,57894736842105	50	45,0526315789474	2,73684210526316	0,9	0,298376640245514	0,343243132469073	0,213692616342326	0	-0,0156565423541317
#956	0,760662849421735	3,15789473684211	50	44,7894736842105	2,52631578947368	0,88	0,171320746377879	0,198010654796749	0,305876763610753	0	0,0957730618991081
#957	0,820266276849377	2,57894736842105	50	43,9473684210526	2,52631578947368	0,86421052631579	0,338065753924601	0,289333347172377	0,226136817811787	0	0,121250711922735
#958	0,715167758338501	3,31578947368421	50	43,8421052631579	2,63157894736842	0,893684210526316	0,275229539974964	0,258728847613762	0,244371190924828	0	-0,0253021575353068
#959	0,73165169349856	2,89473684210526	50	45,1052631578947	2,52631578947368	0,903157894736842	0,315844431326644	0,443057922125314	0,241371820709419	0	0,0374006851449435
#960	0,710015941393805	3,68421052631579	50	44,5263157894737	2,84210526315789	0,906315789473684	0,370840228049481	0,353457989549926	0,174448374768615	0	-0,15487343080409
#961	0,794932931978022	2,84210526315789	50	45,1578947368421	2,21052631578947	0,887368421052632	0,311616012817269	0,381128549924573	0,259732269251193	0	-0,0234770536782608
#962	0,695443107262595	3,31578947368421	50	45,0526315789474	2,63157894736842	0,893684210526316	0,356207234046721	0,293779855433497	0,280089463432851	0	-0,0113339422267863
#963	0,769457440968689	3,63157894736842	50	43,6842105263158	2,47368421052632	0,862105263157895	0,292813249616952	0,386845612744979	0,299735260340308	0	-0,104972932527234
#964	0,668396457392348	2,84210526315789	50	45,0526315789474	2,63157894736842	0,907368421052631	0,353002965236556	0,235846500007059	0,252004919756534	0	0,0168434697422989
#965	0,754812697549884	3,47368421052632	50	43,2631578947368	2,47368421052632	0,909473684210526	0,346203805667258	0,28680096627792	0,297247172292459	0	-0,0866139069088454
#966	0,758151079995038	2,89473684210526	50	45,1578947368421	2,68421052631579	0,912631578947369	0,316344209882822	0,380524790861768	0,250981048690982	0	0,0947998565867326
#967	0,71246414275197	3,26315789473684	50	44,1052631578947	2,63157894736842	0,908421052631579	0,347606313420304	0,261115862022527	0,318228944245809	0	0,00118895351760001
#968	0,743292653126388	3,42105263157895	50	45,0526315789474	2,57894736842105	0,88	0,334010988705664	0,366715205508815	0,213476155017672	0	-0,0130081995042366
#969	0,765275573362889	2,42105263157895	50	44,1578947368421	2,94736842105263	0,918947368421053	0,352116375665014	0,344824488176701	0,234063903037142	0	0,0176993629967249
#970	0,798818557721281	3,42105263157895	50	45,2105263157895	2,21052631578947	0,878947368421053	0,273601288821082	0,308804983171492	0,201773393342115	0	-0,0347066331973461
#971	0,826309474484275	2,52631578947368	50	45,0526315789474	3	0,883157894736842	0,331939649342526	0,341179529852299	0,251695838977603	0	0,156432407590949
#972	0,700334058023672	3,26315789473684	50	45	2,26315789473684	0,901052631578948	0,265510542714606	0,427935834359578	0,231758755479152	0	0,0388932742299361
#973	0,798044374562484	3,57894736842105	50	44,8421052631579	2,26315789473684	0,883157894736842	0,329945964189865	0,285887484475505	0,241842172192101	0	0,19471216948809
#974	0,742796735704682	3,21052631578947	50	45,3684210526316	2,36842105263158	0,903157894736842	0,319763996831808	0,318776626131268	0,318500343180596	0	-0,077077304756766
#975	0,77431014416126	3,15789473684211	50	45,7894736842105	2,31578947368421	0,910526315789474	0,319069741145176	0,423892989370726	0,25910993437383	0	-0,123035869740867
#976	0,695918424323978	2,84210526315789	50	42,3684210526316	2,26315789473684	0,907368421052632	0,305872126136365	0,31674229457338	0,300431276255639	0	0,145657301164195
#977	0,715917527295581	2,94736842105263	50	44,2105263157895	2,21052631578947	0,888421052631579	0,357185772617157	0,269807970923988	0,239277769256136	0	-0,0577679877201303
#978	0,745019684970374	3,10526315789474	50	43,6315789473684	3,31578947368421	0,891578947368421	0,317076844690647	0,45317353326786	0,230034891614128	0	-0,0766291094404856
#979	0,780070476729886	3,05263157894737	50	45,2105263157895	2,94736842105263	0,898947368421053	0,308799639792138	0,497686851529306	0,270834486965541	0	0,141472541812428
#980	0,688958775512179	2,84210526315789	50	43,1578947368421	3,36842105263158	0,906315789473684	0,346719268026222	0,306573644677923	0,258287684773372	0	0,0236968950389259
#981	0,792209596754943	2,57894736842105	50	45,4736842105263	2,52631578947368	0,878947368421053	0,356006597315555	0,408297682573932	0,35625406105024	0	0,0578729631378499
#982	0,823351591519122	2,84210526315789	50	44,2631578947368	2,15789473684211	0,885263157894737	0,329210988030102	0,326726027114587	0,25792611664638	0	-0,184785301874971
#983	0,764810593005939	2,94736842105263	50	46,0526315789474	2,57894736842105	0,883157894736842	0,313197280806415	0,239538581757007	0,240868134878236	0	-0,248625588296662
#984	0,799494120537316	2,26315789473684	50	43	2,89473684210526	0,867368421052632	0,302873957082323	0,379000059634596	0,2711875073549	0	0,150846874834097
#985	0,72506253339019	4,31578947368421	50	44,8947368421053	2,73684210526316	0,88421052631579	0,310641877751843	0,450381427417242	0,232948911320876	0	0,100144480156702
#986	0,711992903697006	3,94736842105263	50	44,3684210526316	2,89473684210526	0,872631578947368	0,241561598975011	0,23038909031472	0,281594384146466	0	-0,0932334053468822
#987	0,762500633521591	3,94736842105263	50	45	2,15789473684211	0,877894736842105	0,37122558728043	0,324838281145328	0,276943789395578	0	-0,0409804923418096
#988	0,751809459339765	2,63157894736842	50	44,7368421052632	2,52631578947368	0,893684210526316	0,361251459944945	0,267887922799659	0,235086421741141	0	-0,0234171608402947
#989	0,769538975591075	2,89473684210526	50	45,2631578947368	2,68421052631579	0,914736842105263	0,309107883597755	0,353592012133468	0,352473127165324	0	-0,0379280537361886
#990	0,840916718043363	4,52631578947368	50	45,9473684210526	2,78947368421053	0,872631578947369	0,375774974847328	0,428687442543696	0,266963122619568	0	-0,0424502551736486
#991	0,685998001198857	3	50	45,0526315789474	3,05263157894737	0,898947368421053	0,27401346527037	0,440767799865506	0,202816229303981	0	-0,0346462111116187
#992	0,685239776369278	3,52631578947368	50	43,5789473684211	2,15789473684211	0,885263157894737	0,358283058440683	0,399961139026706	0,285744011554682	0	-0,0461028064188753
#993	0,739591656012577	3,78947368421053	50	46	2,57894736842105	0,888421052631579	0,361641567037056	0,329824826830118	0,171323795168734	0	0,0027375116362022
#994	0,737582251257776	3,05263157894737	50	44,2105263157895	2,73684210526316	0,901052631578947	0,289703819859574	0,329745840116686	0,309084402353952	0	-0,155707494490662
#995	0,784936157591485	3	50	43,6842105263158	2,31578947368421	0,886315789473684	0,295367166507648	0,378087602184719	0,234005469699522	0	-0,0735724335825869
#996	0,747249289976964	2,63157894736842	50	44,4736842105263	2,15789473684211	0,909473684210526	0,375614689239533	0,348245673850694	0,26418079941453	0	-0,0462021746460806
#997	0,754090978203852	5,42105263157895	50	45,4736842105263	2,26315789473684	0,88421052631579	0,275910965428837	0,441875133597786	0,283216191710082	0	-0,166725444691903
#998	0,79930062861183	2,84210526315789	50	45,5789473684211	2,47368421052632	0,886315789473684	0,385066201369429	0,359657282741738	0,290066633155278	0	-0,0183158486660103
#999	0,823485689221851	2,89473684210526	50	44,1578947368421	2,84210526315789	0,901052631578947	0,445301862712515	0,402311486304431	0,216213746667006	0	-0,00366114907067459
#1000	0,723890429435571	3,68421052631579	50	46,4210526315789	2,26315789473684	0,883157894736842	0,321253117570257	0,450193869208101	0,294198763694398	0	0,0515793389931169
#1001	0,733117239857596	3,05263157894737	50	44	2,94736842105263	0,882105263157895	0,289620797972719	0,397178480174804	0,272030920670745	0	0,203270258060818
#1002	0,770860808223641	2,89473684210526	50	45	2,84210526315789	0,885263157894737	0,287334550463892	0,326481983144538	0,228420767006751	0	0,0729602078426183
#1003	0,782517211782932	3,26315789473684	50	43,7894736842105	2,31578947368421	0,893684210526316	0,348966152177698	0,380249110689215	0,259449993255002	0	-0,000708028594752422
#1004	0,800555288263994	2,31578947368421	50	44,4210526315789	2,52631578947368	0,876842105263158	0,416562740448295	0,359703168798784	0,248040173197117	0	-0,00540481801671436
#1005	0,785005132239333	2,31578947368421	50	44,2105263157895	2,21052631578947	0,875789473684211	0,297350680341116	0,335460701689881	0,233272459905332	0	0,119636629304906
#1006	0,794156071995435	2,94736842105263	50	45,0526315789474	2,78947368421053	0,914736842105263	0,355894717207464	0,457246814115509	0,272232737846248	0	-0,0831645660654081
#1007	0,824199948538832	3	50	44,2631578947368	3,05263157894737	0,897894736842105	0,337707099023244	0,426206984474962	0,294589977385786	0	0,0239599274747697
#1008	0,724435364663086	2,73684210526316	50	45,4210526315789	3,73684210526316	0,898947368421053	0,304866899109761	0,357257833927326	0,265384821277028	0	-0,0682415582037103
#1009	0,784337769742466	2,78947368421053	50	46,2105263157895	2,57894736842105	0,897894736842105	0,319069800597957	0,336256137599524	0,234581532270515	0	0,198660224133852
#1010	0,718059921491428	3	50	43,8947368421053	2,94736842105263	0,884210526315789	0,359738794366272	0,290287293862011	0,267062627537792	0	0,0317523203690326
#1011	0,739284753423836	2,52631578947368	50	44,0526315789474	2,15789473684211	0,908421052631579	0,270727195325868	0,205274933505945	0,264442448906992	0	-0,0537683963922872
#1012	0,755817028383512	2,89473684210526	50	44,2631578947368	2,63157894736842	0,907368421052632	0,282849534011644	0,47107645258867	0,240967186970151	0	0,0474950301016749
#1013	0,741283259533875	2,47368421052632	50	44,4736842105263	3	0,905263157894737	0,374522227235127	0,336762383977882	0,235909339049709	0	-0,00729672331293425
#1014	0,770722441274596	3,73684210526316	50	43,3157894736842	2,15789473684211	0,886315789473684	0,311941495301095	0,412336250212152	0,262785563715444	0	0,107215427209315
#1015	0,743438831593163	3	50	43,8947368421053	2,89473684210526	0,883157894736842	0,421856742888827	0,382012321800917	0,252102215164709	0	0,177185618209655
#1016	0,726319604837208	2,84210526315789	50	45,2631578947368	2,21052631578947	0,870526315789474	0,410403604764823	0,286479100394349	0,307678040270948	0	-0,0171445853378156
#1017	0,766255311425606	2,84210526315789	50	43,8421052631579	3,10526315789474	0,892631578947368	0,321455662681852	0,326145531468159	0,220085220045029	0	0,100882582881592
#1018	0,78922526325202	2,47368421052632	50	45,0526315789474	3,47368421052632	0,891578947368421	0,344380759551671	0,315192783888075	0,275053690364642	0	-0,00740150161712524
#1019	0,78497934267635	3,42105263157895	50	45	2,10526315789474	0,907368421052631	0,321502424721173	0,278476667075749	0,259245475024038	0	-0,102003621503957
#1020	0,751902162874171	2,57894736842105	50	44,5263157894737	3,42105263157895	0,877894736842105	0,380357338852691	0,331227303679998	0,254188764787496	0	0,152915299897538
#1021	0,706374518484372	3,31578947368421	50	46,7894736842105	2,52631578947368	0,892631578947369	0,385827355892821	0,186471886237332	0,317581279317852	0	-0,00702728808625947
#1022	0,754590130097545	3,10526315789474	50	44,6315789473684	2,94736842105263	0,90421052631579	0,350430835681726	0,261183535440969	0,228091347964504	0	-0,122869849382594
#1023	0,758518107223377	2,78947368421053	50	46,2105263157895	2,26315789473684	0,888421052631579	0,362121983649694	0,445572650833813	0,289653766400328	0	-0,0496856716451915
#1024	0,803742876800553	2,63157894736842	50	44,4210526315789	2,26315789473684	0,888421052631579	0,352179179183191	0,278389391252217	0,366772777414991	0	-0,0949948640926818
#1025	0,803923191630519	2,78947368421053	50	44,0526315789474	2,21052631578947	0,868421052631579	0,384549703433863	0,3794073866333	0,243426013844526	0	-0,119107454822583
#1026	0,791180369478557	3,89473684210526	50	45,3157894736842	2,36842105263158	0,916842105263158	0,304714670192403	0,232718642989099	0,295825584497573	0	-0,198490585354984
#1027	0,690579206155251	3,36842105263158	50	45,0526315789474	2,36842105263158	0,886315789473684	0,325775166583821	0,359637565312965	0,25921617963011	0	0,0321452916086167
#1028	0,740398992375537	3,52631578947368	50	44,1578947368421	2,94736842105263	0,867368421052632	0,392470580401856	0,257830447489517	0,264880249067994	0	-0,15650231449241
#1029	0,829027747595717	3,73684210526316	50	45	3,15789473684211	0,878947368421053	0,349674151921254	0,312188384799931	0,292428948072744	0	-0,0430547138173409
#1030	0,771712608823127	3,05263157894737	50	44,2105263157895	2,31578947368421	0,894736842105263	0,3366577697687	0,275147248085547	0,249595430855654	0	0,0798091473687573
#1031	0,739831686563899	2,47368421052632	50	45,2105263157895	2,68421052631579	0,902105263157895	0,273436088395646	0,226428512682571	0,250604298058259	0	-0,0568803632699516
#1032	0,721493731727649	4,26315789473684	50	44,6842105263158	2,68421052631579	0,892631578947369	0,210075312156117	0,289084372240727	0,274292783794113	0	-0,00418522680265617
#1033	0,789643366220014	2,84210526315789	50	44,2631578947368	2,63157894736842	0,872631578947369	0,249364204500708	0,301642778847767	0,285329132807652	0	0,0521238184433681
#1034	0,779558510652186	3,78947368421053	50	44,2105263157895	2,68421052631579	0,922105263157895	0,287720680127217	0,251173203302927	0,234820758750378	0	0,035700772146826
#1035	0,757126082033047	2,78947368421053	50	44,7368421052632	2,36842105263158	0,877894736842105	0,325407947644978	0,357621122899695	0,261530811807209	0	0,269861486238241
#1036	0,720088458258213	2,57894736842105	50	44,4210526315789	3,36842105263158	0,875789473684211	0,267265306732803	0,321208777215319	0,303993179133802	0	0,0589777217928849
#1037	0,782623794430311	3,89473684210526	50	45	2,15789473684211	0,896842105263158	0,326627151432528	0,360977202947884	0,239797324674164	0	-0,0325556034876598
#1038	0,788385671028692	3	50	44,6842105263158	2,21052631578947	0,88	0,345768228831734	0,376407007696911	0,201288799913933	0	-0,184894351191297
#1039	0,820628050986724	2,78947368421053	50	44,2631578947368	2,57894736842105	0,874736842105263	0,299289999560769	0,369997144648155	0,275244230537647	0	-0,0720662388419068
#1040	0,739350084174078	3,36842105263158	50	44,3684210526316	2,57894736842105	0,915789473684211	0,351103997703971	0,27365041775318	0,235945796095974	0	0,0453286738064264
#1041	0,750510182950076	3,10526315789474	50	45,2631578947368	3,31578947368421	0,9	0,342433144048033	0,395789746186669	0,256583529375664	0	0,0466957215697754
#1042	0,739455487828712	3,05263157894737	50	45,0526315789474	2,52631578947368	0,885263157894737	0,275740460166255	0,322862958711237	0,291362757616246	0	0,178635446668696
#1043	0,826637784230952	4,63157894736842	50	44,3157894736842	2,52631578947368	0,881052631578947	0,338629614629093	0,289641905112077	0,253367993166547	0	-0,12780087985887
#1044	0,810151769703806	4,10526315789474	50	45,2631578947368	2,84210526315789	0,902105263157895	0,407889721185359	0,358706564367006	0,220522379975192	0	-0,117769080815369
#1045	0,791315161519524	3,47368421052632	50	45,1052631578947	2,15789473684211	0,882105263157895	0,27637414994956	0,441110217469797	0,304316064460242	0	-0,08091836252143
#1046	0,793859916716052	4,26315789473684	50	43,1052631578947	2,84210526315789	0,9	0,315727864537228	0,358323586845201	0,381097123787006	0	-0,138412183658449
#1047	0,778197047067812	3,47368421052632	50	43,4736842105263	2,68421052631579	0,921052631578948	0,378242724617477	0,332330692297432	0,231381333421074	0	-0,0672966169112336
#1048	0,812098291705237	2,89473684210526	50	44,7368421052632	2,47368421052632	0,9	0,201248455083575	0,303793438348145	0,278305506350953	0	-0,148994623492314
#1049	0,714643033613979	4,57894736842105	50	45,2631578947368	2,26315789473684	0,908421052631579	0,397014600967944	0,423769816778628	0,228685593894129	0	-0,0665128300977067
#1050	0,710080413854551	2,21052631578947	50	45,2631578947368	3,05263157894737	0,888421052631579	0,321684157365082	0,369458262397949	0,280039202231501	0	-0,138823603354424
#1051	0,759098669171605	2,42105263157895	50	46,0526315789474	2,31578947368421	0,911578947368421	0,311093189772553	0,355851824418768	0,272256703740369	0	-0,296120733533439
#1052	0,736604410016216	2,84210526315789	50	45,2105263157895	3,10526315789474	0,893684210526316	0,420413726909311	0,320741850917657	0,268207099877993	0	0,0754639392623477
#1053	0,737237221897337	2,89473684210526	50	43,7368421052632	2,89473684210526	0,906315789473684	0,292560778312163	0,28928483186154	0,256794117837641	0	0,0101040366556517
#1054	0,70759502198565	2,78947368421053	50	44,4210526315789	2,26315789473684	0,909473684210526	0,368894520382354	0,252278395027659	0,254533720854019	0	0,205074182919307
#1055	0,768235260710638	3,57894736842105	50	44,8421052631579	2,31578947368421	0,894736842105263	0,334647736776328	0,408006451002034	0,224375613076478	0	0,00946454280320493
#1056	0,785504317181079	3,63157894736842	50	44,1578947368421	2,21052631578947	0,907368421052632	0,349891876660165	0,316486272096272	0,311538804860739	0	0,0826070468009151
#1057	0,769942543161115	2,42105263157895	50	45,4736842105263	2,15789473684211	0,896842105263158	0,356066739428243	0,283269541017988	0,310715887113931	0	0,114539047267082
#1058	0,764432939251336	4,15789473684211	50	44,6842105263158	2,31578947368421	0,905263157894737	0,247430185187031	0,365802148997828	0,225468609652481	0	-0,12770048665975
#1059	0,741855056068642	3,15789473684211	50	45,6315789473684	2,15789473684211	0,888421052631579	0,320161551711476	0,387715270030683	0,231981241101229	0	0,0219112298539365
#1060	0,834665784936365	2,68421052631579	50	46	3	0,865263157894737	0,306595321323652	0,386935237668054	0,270226783621232	0	0,052868046490667
#1061	0,842253684943014	3,42105263157895	50	44,3684210526316	2,21052631578947	0,9	0,344416398300476	0,340561608313458	0,288056424600042	0	-0,13301522567888
#1062	0,735932957952969	3,57894736842105	50	45,3157894736842	2,21052631578947	0,890526315789474	0,300326788547524	0,3574154403151	0,2499262178375	0	-0,0776206500039058
#1063	0,832764373377471	2,52631578947368	50	45,4736842105263	2,21052631578947	0,873684210526316	0,313738688524185	0,285634735483542	0,239709309191814	0	0,0414835375677104
#1064	0,728172907699742	3	50	41,8947368421053	2,68421052631579	0,902105263157895	0,264727168817128	0,274866811955236	0,350759121426041	0	0,237770259871757
#1065	0,779594558331055	4,05263157894737	50	43,8947368421053	2,57894736842105	0,887368421052632	0,250114009652235	0,34195230066618	0,288778696596435	0	-0,0505973815905567
#1066	0,790670664518527	3,21052631578947	50	43,6842105263158	2,84210526315789	0,890526315789474	0,252890004920618	0,353415839787906	0,241219027489095	0	0,073710534926864
#1067	0,742412790985645	2,78947368421053	50	45,6315789473684	2,57894736842105	0,916842105263158	0,285071280851681	0,362508864969009	0,225620400047609	0	-0,0549268260753219
#1068	0,722347606250206	3,31578947368421	50	45,6315789473684	2,68421052631579	0,894736842105263	0,343137955255471	0,447051403688795	0,328211947669717	0	-0,0457161209491963
#1069	0,794522294455669	2,94736842105263	50	44,4736842105263	2,94736842105263	0,878947368421053	0,302233960477623	0,3972637593748	0,309450388013253	0	0,0966196725936092
#1070	0,772583536004294	3,15789473684211	50	44	2,73684210526316	0,888421052631579	0,331569121429015	0,306175182648228	0,282981898422327	0	0,0990957974783997
#1071	0,781301572036403	2,94736842105263	50	44,8947368421053	2,68421052631579	0,882105263157895	0,299586661384304	0,363934041717954	0,277188261529832	0	0,12705504176222
#1072	0,806616747101516	3,31578947368421	50	45,4736842105263	2,42105263157895	0,916842105263158	0,336383044553178	0,458199725345167	0,232975277789817	0	-0,0386565873394455
#1073	0,770689001169446	2,73684210526316	50	45,1052631578947	2,73684210526316	0,914736842105263	0,336123237418465	0,236528393966282	0,28199114187724	0	0,0439158643830432
#1074	0,754030415396428	3,42105263157895	50	45,3684210526316	3,31578947368421	0,893684210526316	0,32675991429358	0,339944124901304	0,229939644715574	0	0,0925339775358975
#1075	0,780569022555184	2,57894736842105	50	43,7894736842105	2,15789473684211	0,889473684210526	0,326172500180006	0,339695988210912	0,305264704270339	0	0,148384926979455
#1076	0,692266430452891	2,89473684210526	50	43,8947368421053	2,78947368421053	0,888421052631579	0,343583286585104	0,388612470798548	0,316571156570973	0	-0,0506991836518097
#1077	0,776039176632945	2,94736842105263	50	43,8947368421053	2,36842105263158	0,914736842105263	0,255169161973311	0,410553978738292	0,291709249888196	0	-0,0423269991991954
#1078	0,761118129900649	2,89473684210526	50	43,5789473684211	2,31578947368421	0,890526315789474	0,297945922342055	0,371535945789388	0,277543049224716	0	0,0955399227844992
#1079	0,791212173403363	3,84210526315789	50	45,6315789473684	2,47368421052632	0,912631578947369	0,305121645170072	0,279088678470696	0,24705535698449	0	-0,0933423621378708
#1080	0,765181449173558	2,52631578947368	50	45,3157894736842	2,68421052631579	0,908421052631579	0,358993486533662	0,259550517562142	0,292900962606969	0	-0,0345699871379602
#1081	0,77601898945557	3,36842105263158	50	44,9473684210526	2,42105263157895	0,887368421052632	0,321971771577219	0,293884046649656	0,287375423299484	0	0,112495810112569
#1082	0,800487270665842	3,73684210526316	50	44,0526315789474	2,63157894736842	0,866315789473684	0,352873673843738	0,370057230946524	0,261780827888073	0	0,0474616806917019
#1083	0,723283802624473	3,05263157894737	50	44,6315789473684	3,31578947368421	0,895789473684211	0,325799213453812	0,372308607256721	0,272755151176699	0	-0,109840105019623
#1084	0,768686768473102	2,63157894736842	50	45,3684210526316	2,15789473684211	0,933684210526316	0,349608042786009	0,346105737223313	0,232621043406571	0	-0,0895044801556456
#1085	0,75948774054883	2,57894736842105	50	45,2631578947368	2,52631578947368	0,886315789473684	0,346277418214223	0,291876381333226	0,201349025001382	0	0,0343733922327342
#1086	0,743633543348367	2,78947368421053	50	44,3157894736842	2,47368421052632	0,888421052631579	0,308451884350987	0,297577430684902	0,301899511878073	0	-0,24174720264032
#1087	0,784494413636528	2,73684210526316	50	45,4210526315789	2,21052631578947	0,908421052631579	0,26833890144158	0,261925243196102	0,351349246318295	0	0,0234038578239235
#1088	0,714870002011187	2,31578947368421	50	44,8421052631579	2,84210526315789	0,88421052631579	0,335685841573179	0,227880387267461	0,262315807296295	0	0,0316085552914622
#1089	0,714217255365773	4,26315789473684	50	44,6842105263158	2,26315789473684	0,875789473684211	0,310212902095059	0,469465834214441	0,248216430374932	0	-0,128403840953613
#1090	0,739596364235781	2,94736842105263	50	45,3684210526316	2,73684210526316	0,871578947368421	0,265053445016719	0,290267947421638	0,235503685809968	0	0,234731026877827
#1091	0,731064576887112	2,47368421052632	50	44,2105263157895	2,21052631578947	0,917894736842105	0,324751644227829	0,316010360375615	0,302567755561163	0	-0,0674021594028581
#1092	0,734070979263254	2,57894736842105	50	44,5789473684211	3,05263157894737	0,918947368421053	0,283162058607278	0,302605852888758	0,264389897567772	0	0,0583821830559214
#1093	0,812314689099653	4,52631578947368	50	45,4736842105263	2,36842105263158	0,885263157894737	0,380440921084087	0,341912605154107	0,349367730442046	0	-0,0276350633342983
#1094	0,764822880423168	3,68421052631579	50	44,6842105263158	2,57894736842105	0,914736842105263	0,320024686164355	0,41030730650178	0,238860270913782	0	-0,188727138782228
#1095	0,738523211543274	3,68421052631579	50	45,4210526315789	2,84210526315789	0,878947368421053	0,321672480802507	0,440794967422627	0,267422515167821	0	0,0516895234536521
#1096	0,79042640365177	2,73684210526316	50	46,0526315789474	2,21052631578947	0,883157894736842	0,24389793052084	0,33636631572431	0,225664211157772	0	0,0616684202809073
#1097	0,715079739125739	2,57894736842105	50	44	3,36842105263158	0,888421052631579	0,38701703748909	0,333782423966631	0,291222200170816	0	0,205232836025991
#1098	0,788613370720364	3,52631578947368	50	43,8947368421053	2,78947368421053	0,910526315789474	0,313659334788618	0,323720335614422	0,360563310015635	0	-0,172087383109173
#1099	0,775815697191451	3,52631578947368	50	45,7894736842105	2,21052631578947	0,89578947368421	0,319188698389741	0,296443244106221	0,309907055541847	0	0,0730727805857056
#1100	0,772444841385852	2,94736842105263	50	43,7368421052632	2,36842105263158	0,889473684210526	0,324774737565212	0,257625231910946	0,251118187068304	0	0,0797640995560373
#1101	0,793565862058729	2,63157894736842	50	44,9473684210526	2,94736842105263	0,908421052631579	0,400284173570823	0,309295540418285	0,29842476255252	0	-0,0171665416380408
#1102	0,7919286822232	3,31578947368421	50	44,5263157894737	2,15789473684211	0,875789473684211	0,283238580565074	0,325673782074453	0,281356278154591	0	0,129161025181932
#1103	0,728603317570975	3,63157894736842	50	44,7368421052632	2,42105263157895	0,88421052631579	0,31407459292076	0,3212047743418	0,382161339984368	0	-0,00503714150163138
#1104	0,727105699529333	3,36842105263158	50	44,4210526315789	2,68421052631579	0,903157894736842	0,354549256790235	0,349576464535335	0,34139909990755	0	0,113498548332688
#1105	0,697685755526943	3,68421052631579	50	44,3684210526316	2,63157894736842	0,894736842105263	0,343176653663289	0,363881732353417	0,260153305585267	0	0,0147891814231133
#1106	0,778174093466654	2,57894736842105	50	45,6315789473684	3,05263157894737	0,892631578947368	0,304856263233241	0,404547631603137	0,231962585779655	0	-0,138201684433039
#1107	0,753879255216664	3,10526315789474	50	44,5789473684211	2,94736842105263	0,889473684210526	0,349955540257724	0,351259800338634	0,198096050656582	0	-0,0866532250077643
#1108	0,741363584432939	3,63157894736842	50	44,3684210526316	3,31578947368421	0,874736842105263	0,304370965338007	0,358331937910117	0,258548986052237	0	0,143929002596886
#1109	0,734434459928047	3,68421052631579	50	44,1578947368421	3,36842105263158	0,874736842105263	0,31989213660468	0,257144776754829	0,264121084076826	0	0,1021350307846
#1110	0,683060598304598	3,47368421052632	50	43,8421052631579	3,05263157894737	0,882105263157895	0,333000350591707	0,350698563260409	0,310707174583315	0	-0,0251814922043644
#1111	0,739285127195953	3,36842105263158	50	45,2105263157895	2,15789473684211	0,891578947368421	0,327817962828894	0,407524837463638	0,285993748814735	0	-0,0585681722290972
#1112	0,710204568645777	3,78947368421053	50	45,2105263157895	2,47368421052632	0,910526315789474	0,444329115619543	0,294586273389671	0,215560191668285	0	-0,0534483444900172
#1113	0,769608283146641	2,63157894736842	50	44,9473684210526	2,57894736842105	0,887368421052632	0,32497004652571	0,319761893078526	0,262397727982239	0	0,052085290317601
#1114	0,752275248208436	3,10526315789474	50	43,9473684210526	2,21052631578947	0,92	0,297451413137838	0,452470693890979	0,23821237777467	0	0,0126160849333616
#1115	0,74906301678037	3,05263157894737	50	45,1052631578947	2,57894736842105	0,902105263157895	0,31277967588123	0,35964328440894	0,222772353736511	0	-0,0552977719870909
#1116	0,750211058652742	2,42105263157895	50	45,7894736842105	2,26315789473684	0,886315789473684	0,311591180786203	0,299207790430602	0,319363103076731	0	0,132746547113031
#1117	0,778965548772504	2,47368421052632	50	45,5789473684211	2,68421052631579	0,908421052631579	0,324459120738138	0,364533906266461	0,29912667651812	0	0,118419329597695
#1118	0,769304389699754	3,05263157894737	50	45	3,21052631578947	0,902105263157895	0,315904980987081	0,320929758393989	0,241131187176827	0	0,0541558651196289
#1119	0,782055385074222	3,05263157894737	50	44,6315789473684	2,84210526315789	0,890526315789474	0,344835843190895	0,367953432242511	0,210101461575838	0	0,10517935933435
#1120	0,766696688793998	2,68421052631579	50	44,4736842105263	2,68421052631579	0,907368421052631	0,362763509050378	0,31238548948106	0,275375534146487	0	0,155868015996604
#1121	0,726203242365672	2,84210526315789	50	44,5789473684211	2,89473684210526	0,887368421052632	0,318960408842328	0,329397422028013	0,303536135151516	0	-0,119816831911775
#1122	0,728576637260097	3	50	45,5789473684211	2,57894736842105	0,892631578947368	0,306992358067259	0,349952141015283	0,305351892225356	0	-0,0157531107358379
#1123	0,704728480632266	2,94736842105263	50	44,9473684210526	2,31578947368421	0,873684210526316	0,350776055694056	0,494254226922868	0,278724532021672	0	-0,0415097989206091
#1124	0,756670638631342	2,94736842105263	50	42,7368421052632	2,36842105263158	0,905263157894737	0,299365989820268	0,386609972661882	0,223635563183909	0	-0,0458345414798522
#1125	0,771310385417538	2,94736842105263	50	45,4210526315789	3,05263157894737	0,885263157894737	0,363554392213989	0,421202581486874	0,242361022012114	0	0,12097751413184
#1126	0,72583754179043	2,47368421052632	50	44,7368421052632	2,73684210526316	0,898947368421053	0,31650917877159	0,430519294655032	0,232336362157035	0	-0,0526893532837414
#1127	0,774323001294025	2,47368421052632	50	44,3684210526316	2,47368421052632	0,882105263157895	0,315085017579409	0,358099491832282	0,288449112118997	0	-0,161327972966184
#1128	0,728772772536219	3,10526315789474	50	44,3684210526316	2,21052631578947	0,885263157894737	0,248352903980572	0,335463918897344	0,22771491109604	0	-0,193848622589616
#1129	0,763239379128929	3,15789473684211	50	44,6315789473684	2,84210526315789	0,891578947368421	0,347107578375448	0,424649754614498	0,286061520833794	0	0,223375423055227
#1130	0,734112307801707	3,10526315789474	50	44,3157894736842	2,31578947368421	0,911578947368421	0,330984490940369	0,360049999758105	0,288910982501503	0	0,0761658463820851
#1131	0,793890573941957	4	50	44,3684210526316	2,84210526315789	0,893684210526316	0,331372836438905	0,35064658884681	0,293414055017658	0	0,13856546266349
#1132	0,722949522561761	3,68421052631579	50	45,5263157894737	2,26315789473684	0,909473684210526	0,276493660052229	0,338195617321244	0,254794759144903	0	0,193645246876784
#1133	0,725900572972072	3,63157894736842	50	44,5789473684211	2,47368421052632	0,908421052631579	0,314639665835748	0,320345679488335	0,261823480256253	0	-0,116261947607375
#1134	0,760897420091753	2,94736842105263	50	44,3684210526316	2,63157894736842	0,906315789473684	0,399769475063	0,29543244585075	0,209232829755559	0	0,0624709920755679
#1135	0,776516785021483	2,84210526315789	50	44,1052631578947	2,10526315789474	0,896842105263158	0,352757660050442	0,329440810145859	0,272979234719292	0	0,0873661510238618
#1136	0,76204272898607	2,31578947368421	50	43,1052631578947	2,78947368421053	0,887368421052632	0,299799819711531	0,334297422018139	0,279245129388156	0	0,044699072578926
#1137	0,710591959536325	3,05263157894737	50	43,5789473684211	2,26315789473684	0,878947368421053	0,359751834625183	0,417694547008599	0,224916017030748	0	-0,0311685487870008
#1138	0,748726462627599	3,15789473684211	50	43,8421052631579	2,47368421052632	0,905263157894737	0,411077645983985	0,390943644665088	0,357215296554629	0	0,0129011907994254
#1139	0,793566726669865	2,36842105263158	50	45,6842105263158	2,57894736842105	0,898947368421053	0,339906855778158	0,251696907116846	0,349675103356603	0	-0,000742713995049728
#1140	0,760261451710113	2,57894736842105	50	45,3684210526316	2,63157894736842	0,90421052631579	0,35597838670365	0,330076450515281	0,283617920813215	0	-0,173305749871385
#1141	0,754321327855771	2,63157894736842	50	44,6315789473684	2,84210526315789	0,876842105263158	0,321687750676241	0,276160117260967	0,242368842050937	0	0,0340156829079469
#1142	0,788939307287671	3,57894736842105	50	45,4210526315789	2,63157894736842	0,88421052631579	0,256323799540539	0,450845745441829	0,243849671113611	0	0,162907259167825
#1143	0,67559047419772	2,68421052631579	50	44,0526315789474	2,21052631578947	0,911578947368421	0,243225722429766	0,327363368156054	0,244125163527836	0	-0,0388692499272226
#1144	0,70324204540751	3,15789473684211	50	46,1578947368421	2,21052631578947	0,86421052631579	0,319494758492283	0,399516163740013	0,265706372183645	0	-0,132878473283383
#1145	0,735575174937198	5,05263157894737	50	44,3157894736842	2,68421052631579	0,909473684210527	0,317464901049578	0,264042929158543	0,266011432588402	0	-0,0407308759366212
#1146	0,714311568244407	4,10526315789474	50	45,2105263157895	2,42105263157895	0,88421052631579	0,350259503058705	0,309689831975577	0,252701906803669	0	0,0199680069751332
#1147	0,79477577390561	2,73684210526316	50	44,1052631578947	2,15789473684211	0,90421052631579	0,358902150316771	0,337935189140896	0,299460443808222	0	-0,190090272842377
#1148	0,805096845374305	2,78947368421053	50	45,1052631578947	3,68421052631579	0,890526315789474	0,357295463232754	0,295214133122782	0,289510461994595	0	-0,17876647015659
#1149	0,801827441320616	4,36842105263158	50	43,9473684210526	2,73684210526316	0,866315789473684	0,364262236993615	0,297198049010752	0,258753212374069	0	-0,157499321162577
#1150	0,774490049771302	4,10526315789474	50	45,0526315789474	2,15789473684211	0,889473684210526	0,281435898336876	0,392337949156373	0,257009156245088	0	-0,0387461474135864
#1151	0,80443867654431	3,42105263157895	50	44,4736842105263	3,10526315789474	0,901052631578948	0,317433169195349	0,425819395638914	0,183571137913035	0	-0,0992571777592072
#1152	0,786056108001084	3,52631578947368	50	43,3684210526316	2,52631578947368	0,904210526315789	0,324101731595191	0,411976702718281	0,286241581512833	0	-0,0339849460974776
#1153	0,714008996760808	2,89473684210526	50	45,5789473684211	2,15789473684211	0,893684210526316	0,315858014091927	0,341024179508427	0,359341465093133	0	0,225122910316591
#1154	0,711819482732192	3,05263157894737	50	45,2631578947368	3,05263157894737	0,925263157894737	0,384759806353156	0,263590252715423	0,255030090073434	0	-0,245445450914009
#1155	0,715305550607947	3,89473684210526	50	45,1052631578947	2,15789473684211	0,890526315789474	0,343803181675446	0,347747495174189	0,250953803881132	0	-0,114419803255292
#1156	0,830838459538996	3,52631578947368	50	43,7894736842105	2,94736842105263	0,888421052631579	0,367536077781595	0,314008471173337	0,280477437275686	0	0,0380142511487402
#1157	0,759906158625217	2,52631578947368	50	45,4210526315789	2,57894736842105	0,893684210526316	0,293651805508339	0,345470614707293	0,346548553463966	0	0,0093225829323048
#1158	0,780999519900913	2,57894736842105	50	44,6315789473684	2,68421052631579	0,885263157894737	0,364141932303441	0,44364809827347	0,289530013946541	0	-0,103763027252735
#1159	0,794683457389968	2,94736842105263	50	44,7894736842105	2,15789473684211	0,890526315789474	0,351504462856164	0,342121627374807	0,303285238843083	0	-0,0367991046353368
#1160	0,816790284475014	2,63157894736842	50	44,1578947368421	2,10526315789474	0,892631578947368	0,339256025010464	0,314123185328626	0,318625444057639	0	-0,0506114412526387
#1161	0,802706948667876	2,68421052631579	50	45,2631578947368	3,26315789473684	0,891578947368421	0,286917588082419	0,329052539806833	0,227868106792631	0	0,0503287985090328
#1162	0,755343961099243	3,36842105263158	50	44,7368421052632	2,52631578947368	0,9	0,29699275435931	0,268761994180888	0,299911181907159	0	-0,076097871036181
#1163	0,807744775566196	4,26315789473684	50	44,8947368421053	2,15789473684211	0,891578947368421	0,286801583771884	0,413380232306371	0,191210703448046	0	-0,169605311129882
#1164	0,703085261833998	3,21052631578947	50	46,5263157894737	2,94736842105263	0,891578947368421	0,310080498048872	0,397612021959354	0,209995890267513	0	0,0599321686706745
#1165	0,741792591901098	2,94736842105263	50	45,3157894736842	2,52631578947368	0,874736842105263	0,318557421594389	0,377104472308369	0,260230441723957	0	-0,0537176747825625
#1166	0,709240926644499	2,84210526315789	50	45,1578947368421	2,94736842105263	0,909473684210526	0,223498572770791	0,282462748124102	0,342237515799765	0	-0,0351157256632106
#1167	0,771498307210122	2,47368421052632	50	44,5263157894737	2,36842105263158	0,915789473684211	0,305979116965465	0,339071601156319	0,26839698259364	0	0,0272419811581179
#1168	0,803666256245492	3,84210526315789	50	44,4736842105263	2,57894736842105	0,88	0,370245670703765	0,281699749880262	0,26710632296996	0	-0,143540663793777
#1169	0,719247432585837	3,89473684210526	50	45,8947368421053	2,15789473684211	0,907368421052632	0,2835895753464	0,322828150471513	0,312014312318209	0	0,0616334209103252
#1170	0,750074202822526	3,36842105263158	50	45,0526315789474	2,21052631578947	0,913684210526316	0,3717839987074	0,440101801142516	0,22980675512171	0	-0,1094056752298
#1171	0,749789769276425	2,63157894736842	50	46,0526315789474	2,15789473684211	0,9	0,404829712863727	0,369562131251599	0,314411683893979	0	0,0566559779977025
#1172	0,826992721946423	2,52631578947368	50	43,8947368421053	2,47368421052632	0,892631578947368	0,353143888980764	0,310825982595979	0,326122372818172	0	0,0772237245763714
#1173	0,814887370998636	2,78947368421053	50	44,7894736842105	2,15789473684211	0,909473684210527	0,350132544893136	0,327442827058981	0,314935106329587	0	-0,165613649198033
#1174	0,789421503664834	3,21052631578947	50	44,5263157894737	2,36842105263158	0,88421052631579	0,358680531478359	0,290221618794929	0,256168216343622	0	-0,13362824438517
#1175	0,714122401705791	3,36842105263158	50	44,6315789473684	2,21052631578947	0,875789473684211	0,292589749780357	0,407255793120873	0,288972547497044	0	-0,0873795954797471
#1176	0,742173980771419	3,15789473684211	50	43,6315789473684	2,15789473684211	0,905263157894737	0,407521355608008	0,321324177563392	0,245343875567819	0	-0,123603417107893
#1177	0,770852676825435	2,89473684210526	50	44,5789473684211	2,68421052631579	0,881052631578947	0,312215792986902	0,346649999422413	0,305056917388498	0	-0,122016176588372
#1178	0,844898627261736	2,63157894736842	50	44,2105263157895	2,94736842105263	0,928421052631579	0,29395360746289	0,386689807983512	0,292438304344919	0	0,0337544055964252
#1179	0,766130747976683	3,36842105263158	50	43,7368421052632	3,21052631578947	0,874736842105263	0,317141815322603	0,339340152328874	0,281615639047075	0	-0,168412660508082
#1180	0,76929535803691	2,63157894736842	50	43,4736842105263	2,73684210526316	0,886315789473684	0,365227961401461	0,385708670781388	0,277333006718466	0	0,0236462209684587
#1181	0,712366674277867	3,73684210526316	50	43,1052631578947	2,26315789473684	0,901052631578947	0,246637762784526	0,36644680737206	0,314555474078989	0	-0,0362787907947124
#1182	0,722489215254464	3,05263157894737	50	43,8421052631579	2,10526315789474	0,901052631578947	0,361134890688445	0,359123455115933	0,291901965997935	0	-0,0339744892182097
#1183	0,825205895957091	3,47368421052632	50	46,3684210526316	2,26315789473684	0,896842105263158	0,27456971073126	0,519256721159589	0,289665508274333	0	-0,162240022432987
#1184	0,778262547816694	2,52631578947368	50	44,6315789473684	2,57894736842105	0,891578947368421	0,287868918880512	0,43927093398934	0,258033130327459	0	-0,00272478508530622
#1185	0,769070161728454	3,47368421052632	50	44,7894736842105	2,26315789473684	0,897894736842105	0,371852769611542	0,348455052743542	0,224271959902966	0	-0,0512627489992194
#1186	0,772356718736796	2,47368421052632	50	44,9473684210526	2,42105263157895	0,90421052631579	0,3762446995345	0,310296587824926	0,280875763230875	0	0,00920137230666218
#1187	0,747392994982038	2,84210526315789	50	43,8947368421053	3	0,897894736842105	0,337977437617145	0,286092401387432	0,254061518460314	0	0,337513508437006
#1188	0,784730292255266	2,78947368421053	50	44,6842105263158	2,52631578947368	0,897894736842105	0,346336102326889	0,358536757076598	0,276745846324005	0	0,0845112720372847
#1189	0,792319160652168	2,57894736842105	50	44,1052631578947	2,42105263157895	0,894736842105264	0,366916048378606	0,355004195896093	0,253455758309261	0	0,0553025443826735
#1190	0,784273879366277	3,36842105263158	50	44,4210526315789	2,47368421052632	0,88421052631579	0,440214573761047	0,431461941625432	0,262360008946595	0	0,0487591316034448
#1191	0,787738427515021	2,63157894736842	50	43,8421052631579	2,68421052631579	0,871578947368421	0,283403565409399	0,347693340740924	0,276555630271161	0	0,0433298989422409
#1192	0,752562323130519	3,84210526315789	50	43,2105263157895	2,63157894736842	0,875789473684211	0,337603305511955	0,329599561340155	0,238942905538615	0	0,103873405903436
#1193	0,714801502350263	2,89473684210526	50	45,2631578947368	2,52631578947368	0,88421052631579	0,275169342084718	0,382668288780333	0,294098851161025	0	0,134295993061209
#1194	0,712322638322176	2,42105263157895	50	43,9473684210526	2,73684210526316	0,92421052631579	0,252113391029009	0,351566791636031	0,251307293630261	0	0,00561036988799116
#1195	0,744132327983564	2,47368421052632	50	45,4736842105263	2,42105263157895	0,877894736842105	0,324240745518897	0,307170016060861	0,297962568863406	0	-0,13361428294152
#1196	0,698576274348586	2,78947368421053	50	44,6315789473684	2,21052631578947	0,917894736842105	0,288553545987085	0,467606428747667	0,299601233813529	0	-0,0829260628350891
#1197	0,816735278978944	2,84210526315789	50	44,9473684210526	2,52631578947368	0,891578947368421	0,336196048037592	0,314297937896887	0,228096466486434	0	-0,0349453353311626
#1198	0,838337349947163	2,89473684210526	50	43,7368421052632	2,21052631578947	0,889473684210526	0,259557772859864	0,385380810090569	0,282187916046544	0	0,115018275315666
#1199	0,801530486292046	3,52631578947368	50	44,7368421052632	2,52631578947368	0,897894736842105	0,314889161861117	0,322166066256208	0,246984617423788	0	-0,105840932297724
#1200	0,76036200312882	3,26315789473684	50	44,7894736842105	2,57894736842105	0,876842105263158	0,35060093328005	0,363786160014826	0,277454446417781	0	0,0091067738054144
#1201	0,757393459560882	3,05263157894737	50	44,3157894736842	2,57894736842105	0,896842105263158	0,319619519798703	0,261010861691279	0,266100380301378	0	0,0198567717032149
#1202	0,740162913260701	3,26315789473684	50	44,8421052631579	2,36842105263158	0,871578947368421	0,346150584735866	0,361805106883659	0,238233970751793	0	0,0760948477981426
#1203	0,674312627441386	2,63157894736842	50	44,7368421052632	2,52631578947368	0,883157894736842	0,29732085076033	0,286860864243521	0,329024048636505	0	0,0144987731748993
#1204	0,741771843606166	3,57894736842105	50	45,4210526315789	2,36842105263158	0,889473684210526	0,319190021712169	0,398882566892195	0,326107691294474	0	-0,0492274878907815
#1205	0,751270171914933	3,10526315789474	50	43,7894736842105	2,94736842105263	0,882105263157895	0,312146135332671	0,294208917218394	0,295851255402389	0	-0,0186235986490642
#1206	0,699819009042507	2,84210526315789	50	44,5263157894737	2,63157894736842	0,913684210526316	0,298767323242303	0,382175515970076	0,27409439123563	0	-0,114593938158929
#1207	0,785076214585088	3,78947368421053	50	46,0526315789474	3	0,878947368421053	0,294314284336063	0,43460155006507	0,264340117458295	0	0,0562640592628554
#1208	0,814271866081585	2,36842105263158	50	44,6842105263158	2,63157894736842	0,903157894736842	0,220048496201584	0,349550939397922	0,290620345013212	0	0,0897865905304276
#1209	0,707769553721605	3,73684210526316	50	44,1578947368421	2,47368421052632	0,9	0,28331831396774	0,261355776494274	0,237663000611884	0	-0,00877518461693033
#1210	0,749813787518578	3,26315789473684	50	44,5789473684211	2,63157894736842	0,892631578947368	0,299013635218662	0,354901119619792	0,204174065351919	0	-0,040943215287775
#1211	0,670719970006958	3,42105263157895	50	44,2631578947368	2,52631578947368	0,894736842105263	0,295014857066883	0,292226769881251	0,277760768861529	0	0,111015249903304
#1212	0,706297037116645	2,73684210526316	50	44,1578947368421	2,68421052631579	0,907368421052631	0,354763647425364	0,37789893545335	0,281363590904616	0	-0,128602919297986
#1213	0,777946874644734	3	50	44,6842105263158	2,73684210526316	0,916842105263158	0,415302224397146	0,450593296103837	0,260358857918562	0	0,12267408388709
#1214	0,797634845274388	3,78947368421053	50	45,8947368421053	2,63157894736842	0,908421052631579	0,213671551332614	0,392446052658731	0,296114750580927	0	0,198782141271634
#1215	0,774519697578001	3	50	45,3684210526316	2,73684210526316	0,9	0,333412594483736	0,351882618035773	0,209249231008517	0	-0,138364958963162
#1216	0,779665487161059	3,21052631578947	50	44,9473684210526	2,05263157894737	0,90421052631579	0,389367729499197	0,332783604958715	0,286047475669797	0	0,0300196925907465
#1217	0,711915561857888	2,52631578947368	50	44,3157894736842	2,10526315789474	0,901052631578947	0,36148549989939	0,343233499112244	0,276469273765259	0	-0,0350592049940392
#1218	0,807237337167851	2,31578947368421	50	44,2631578947368	2,63157894736842	0,901052631578948	0,366178533114331	0,317674158937454	0,235203684238879	0	-0,0450941747187005
#1219	0,783650249249244	3,15789473684211	50	44,4210526315789	2,31578947368421	0,907368421052631	0,289591952178025	0,370741121529284	0,276467067482115	0	0,0775368642443604
#1220	0,710779928844057	3,47368421052632	50	45,0526315789474	2,15789473684211	0,92	0,326504598543585	0,372761252845849	0,259361041738738	0	-0,0546669419310334
#1221	0,703648159762048	2,63157894736842	50	43,7894736842105	2,63157894736842	0,885263157894737	0,307831768097979	0,3758530264903	0,308480097711609	0	-0,139964899682786
#1222	0,774662061229767	3,21052631578947	50	46,5789473684211	2,47368421052632	0,905263157894737	0,330237320849327	0,404664539600679	0,315725357353373	0	-0,0618810400121535
#1223	0,80959357971099	3,52631578947368	50	44,6315789473684	3,15789473684211	0,918947368421053	0,277147754295968	0,329444550637029	0,289642281990609	0	-0,0081517672874226
#1224	0,764135975336816	2,52631578947368	50	42,5789473684211	2,52631578947368	0,89578947368421	0,309844921447184	0,314862272222255	0,286089157900061	0	0,00948452023258453
#1225	0,734758686663103	3,10526315789474	50	43,6315789473684	2,10526315789474	0,903157894736842	0,267678275698431	0,341940491485829	0,307263935489833	0	0,243479721487227
#1226	0,822436314919418	3,73684210526316	50	44,7894736842105	2,89473684210526	0,89578947368421	0,334880837180259	0,444346519358683	0,290979532453655	0	0,0977090602785353
#1227	0,798810855138713	2,94736842105263	50	45,1052631578947	3,10526315789474	0,889473684210526	0,35684969591418	0,370692227084592	0,244358241716541	0	0,0804936625341169
#1228	0,83114413849955	3,10526315789474	50	45,1578947368421	2,21052631578947	0,894736842105263	0,349952592108234	0,256861730376787	0,320900109935205	0	-0,05916383139803
#1229	0,763271636497715	3,57894736842105	50	45	2,31578947368421	0,882105263157895	0,316117650978651	0,293253636402142	0,318955076120245	0	-0,0274272077514118
#1230	0,69666453963359	3,47368421052632	50	44,1052631578947	2,10526315789474	0,905263157894737	0,269816757372126	0,38278389992288	0,195782956464446	0	-0,0979393722948169
#1231	0,817231570488164	3,26315789473684	50	45,6842105263158	2,68421052631579	0,897894736842106	0,31741021435826	0,289721976651871	0,220549714048873	0	0,0798787163753626
#1232	0,726591101729523	3,42105263157895	50	42,8421052631579	2,21052631578947	0,901052631578947	0,366254714846905	0,296094029490887	0,32530780203597	0	-0,119013213360657
#1233	0,817284785794473	3,15789473684211	50	44,8947368421053	2,94736842105263	0,887368421052632	0,313818399006266	0,389779304356515	0,234649128385592	0	-0,0817055265477226
#1234	0,746079057680356	2,52631578947368	50	43,5789473684211	2,94736842105263	0,894736842105263	0,347098448070474	0,309853338387135	0,302142963132488	0	0,0516540848155708
#1235	0,756535598003189	3,42105263157895	50	44,6842105263158	2,26315789473684	0,903157894736842	0,336802202057301	0,437714422903476	0,342916097557058	0	-0,0717709089086539
#1236	0,730702161480393	3,31578947368421	50	45,6315789473684	3,36842105263158	0,889473684210526	0,305509149710664	0,259511669177277	0,272623923222499	0	0,0277558666864654
#1237	0,784377584570354	3,15789473684211	50	44,4736842105263	2,15789473684211	0,916842105263158	0,280526432418226	0,345157279829121	0,296478004422709	0	0,0157517825560402
#1238	0,71704375786386	3,05263157894737	50	45,4736842105263	3,63157894736842	0,912631578947369	0,325840245460237	0,336820455633983	0,254293438269754	0	-0,00567694084349613
#1239	0,772064084556131	3,57894736842105	50	45,5263157894737	2,57894736842105	0,883157894736842	0,236134518418128	0,314783493834977	0,303365049504907	0	0,17580881869612
#1240	0,782209613813773	3,89473684210526	50	44,5263157894737	2,05263157894737	0,896842105263158	0,349389421421606	0,325245304047086	0,284927742874422	0	0,252948731437395
#1241	0,781962983470126	3,47368421052632	50	45,4210526315789	2,31578947368421	0,905263157894737	0,248571552446538	0,449898664382517	0,301304831892163	0	-0,0714103337691272
#1242	0,81597221361053	3,47368421052632	50	45,2631578947368	2,26315789473684	0,882105263157895	0,314300462754707	0,40340327925114	0,273012188000717	0	-0,082022281236915
#1243	0,831849855360873	3,15789473684211	50	45,0526315789474	2,52631578947368	0,913684210526316	0,326501619933737	0,312320695110328	0,21862869990065	0	0,172282041198865
#1244	0,75385684271225	3,10526315789474	50	43,8947368421053	2,89473684210526	0,894736842105263	0,274888656742411	0,328093823583686	0,27803813181635	0	-0,104762688115211
#1245	0,744137635350155	3,05263157894737	50	43,5263157894737	2,94736842105263	0,903157894736842	0,316356507500679	0,324301364417834	0,287056512315011	0	-0,16392771512554
#1246	0,783839426963862	3,57894736842105	50	45,1578947368421	2,26315789473684	0,891578947368421	0,242557055114275	0,323244359717462	0,24355023403019	0	-0,154890427553211
#1247	0,833859537047395	4,05263157894737	50	45,7894736842105	2,84210526315789	0,934736842105263	0,333984139693973	0,315687164067905	0,239246038571116	0	-0,0214044688461243
#1248	0,820599947662305	3,84210526315789	50	44,4736842105263	2,47368421052632	0,91578947368421	0,32842880156854	0,451089958738586	0,267228360298639	0	0,0408261964548495
#1249	0,787891641117093	3,05263157894737	50	46,2631578947368	2,15789473684211	0,929473684210526	0,355153543034127	0,301720975205337	0,255792480146219	0	-0,0675160940249709
#1250	0,813856593809668	3	50	45,6842105263158	2,26315789473684	0,915789473684211	0,275304366410715	0,30466339010435	0,329846256512765	0	-0,0805113000717573
#1251	0,70230488168517	4,10526315789474	50	44,1052631578947	3,21052631578947	0,877894736842105	0,276513310649244	0,286386626043396	0,267903672305985	0	-0,105256610198588
#1252	0,73982778624905	3,31578947368421	50	45,5789473684211	2,63157894736842	0,909473684210527	0,410650688760074	0,34824041633044	0,293382258184049	0	-0,00673995425679656
#1253	0,769400922831659	2,78947368421053	50	43,3157894736842	2,31578947368421	0,889473684210526	0,324048214177141	0,253557239190711	0,318588821779188	0	-0,0148040030264001
#1254	0,787449049267007	2,94736842105263	50	45,4210526315789	2,26315789473684	0,894736842105263	0,321774610544593	0,361692576697347	0,268692611469329	0	0,0134933706519608
#1255	0,6585273329784	3,73684210526316	50	45,2631578947368	2,26315789473684	0,894736842105263	0,285246137733535	0,380275222299311	0,19824387795326	0	-0,133189214130687
#1256	0,694017789476624	3,73684210526316	50	44,9473684210526	2,68421052631579	0,911578947368421	0,260845135922982	0,456008787562514	0,289868031665577	0	-0,00293392643966758
#1257	0,802283119884593	2,47368421052632	50	44,1578947368421	3	0,908421052631579	0,387290651581861	0,292682141482289	0,243214736630859	0	0,161999302042157
#1258	0,724652140985663	2,68421052631579	50	45,3157894736842	2,94736842105263	0,90421052631579	0,372543051247116	0,406105702913673	0,208915852770227	0	0,0726949747500804
#1259	0,828673528942816	2,84210526315789	50	43,9473684210526	2,36842105263158	0,908421052631579	0,334921526057989	0,365515776559437	0,322981172856665	0	-0,0147529078220135
#1260	0,774930179884204	2,94736842105263	50	44,2631578947368	2,42105263157895	0,9	0,364951590189835	0,407300358627058	0,314690206396684	0	-0,206121929684553
#1261	0,773162464171933	3,68421052631579	50	45	3,57894736842105	0,890526315789474	0,282912662887956	0,400728963081742	0,260041675693071	0	0,141018903245719
#1262	0,854617152942586	3,52631578947368	50	44,5263157894737	2,52631578947368	0,893684210526316	0,321117911095224	0,388706866736128	0,234433700562945	0	-0,190200986254028
#1263	0,789213478878278	3,05263157894737	50	45,0526315789474	3,36842105263158	0,894736842105263	0,355987921188611	0,367260179818053	0,300616774310386	0	0,0117032336968194
#1264	0,649439640861836	4,36842105263158	50	45	2,36842105263158	0,90421052631579	0,303249269112676	0,281873026393542	0,276572333965058	0	0,106447387495474
#1265	0,808806318271725	3,36842105263158	50	44,2631578947368	2,42105263157895	0,905263157894737	0,29560771183116	0,440005147186378	0,301587784008331	0	-0,116869468904698
#1266	0,752518188318638	2,63157894736842	50	45,4210526315789	2,63157894736842	0,906315789473684	0,262460403543507	0,379602444090345	0,279444267530345	0	0,0345676645231663
#1267	0,823876476560987	3,42105263157895	50	44,4210526315789	2,47368421052632	0,916842105263158	0,348598954116756	0,325328633768445	0,327204088310907	0	0,0590256034738921
#1268	0,820450005077059	3,26315789473684	50	43,9473684210526	2,73684210526316	0,897894736842105	0,285691948188458	0,41627717829431	0,353407667669666	0	0,0372701801306282
#1269	0,814682526106783	2,47368421052632	50	45,4210526315789	2,52631578947368	0,895789473684211	0,338783891628418	0,292526144191911	0,340454374325253	0	-0,107045094921285
#1270	0,765601672222195	2,47368421052632	50	44,2105263157895	2,26315789473684	0,907368421052632	0,294990094122185	0,437764296530461	0,274277401165473	0	-0,034519430413807
#1271	0,765380105920192	3,31578947368421	50	45,1052631578947	2,15789473684211	0,88	0,387976016034667	0,368998144465598	0,250398328147441	0	0,0496496511023014
#1272	0,767407799632497	3,42105263157895	50	44,4736842105263	2,10526315789474	0,895789473684211	0,277841889435534	0,36373332958807	0,226356715628667	0	-0,011956364655794
#1273	0,768433491932726	3,36842105263158	50	44,3684210526316	3,10526315789474	0,914736842105264	0,325529762156859	0,419486093439316	0,228081814307398	0	-0,0935655040472269
#1274	0,739619352064301	4,21052631578947	50	45,2105263157895	2,47368421052632	0,865263157894737	0,33861078446664	0,341310041498373	0,286855078899282	0	-0,115306791235021
#1275	0,779017174645696	3,73684210526316	50	44,9473684210526	2,57894736842105	0,891578947368421	0,296988272469602	0,295931618272633	0,286006085815197	0	0,150833640953865
#1276	0,814716609853634	3,73684210526316	50	44,4736842105263	3	0,863157894736842	0,290484821268145	0,248553432548582	0,246097872719948	0	-0,00161268430090537
#1277	0,749502959109021	3,42105263157895	50	44,3157894736842	2,52631578947368	0,9	0,344481746933283	0,387325143515493	0,259882018484108	0	0,0516293414106026
#1278	0,751275595278823	2,31578947368421	50	45,1052631578947	2,73684210526316	0,878947368421053	0,378035030256128	0,409300639719267	0,255180554202437	0	-0,022852433800009
#1279	0,756584509040472	2,42105263157895	50	44,2631578947368	2,42105263157895	0,894736842105263	0,302645679254309	0,284488643953718	0,334621629658869	0	-0,183026112186191
#1280	0,69318548606326	2,57894736842105	50	44	2,26315789473684	0,898947368421053	0,297946262361932	0,304782777035033	0,308508713859087	0	0,0747785799312046
#1281	0,759708825967369	2,47368421052632	50	44,0526315789474	2,94736842105263	0,888421052631579	0,385075452031455	0,342721716540376	0,319352337339738	0	0,185109620026474
#1282	0,705652829005004	3,26315789473684	50	43,6842105263158	2,42105263157895	0,92	0,409944812555538	0,31158302922816	0,296350302257162	0	0,109847777175279
#1283	0,753435926230425	3,26315789473684	50	45,1052631578947	2,21052631578947	0,935789473684211	0,291514221238694	0,347804456333406	0,269171352180245	0	0,117551059487178
#1284	0,742579554522876	3,26315789473684	50	44,6842105263158	2,89473684210526	0,89578947368421	0,287583024720232	0,362471535341051	0,226718430451267	0	0,017107158515136
#1285	0,726667081632291	2,52631578947368	50	44,9473684210526	2,15789473684211	0,888421052631579	0,278868531103557	0,422227906789152	0,217719206095238	0	-0,0212493283054334
#1286	0,828069480812388	3,68421052631579	50	44,4736842105263	2,26315789473684	0,886315789473684	0,322808498082378	0,296818907010412	0,244184238570728	0	-0,0282970947053445
#1287	0,715979275101993	3,78947368421053	50	44,2631578947368	2,26315789473684	0,88421052631579	0,314186841298993	0,434347799922771	0,274498299758311	0	-0,0958752905716757
#1288	0,745428252669808	3,84210526315789	50	44,4736842105263	2,57894736842105	0,888421052631579	0,326460007927651	0,307479329553119	0,28479884674162	0	0,133973234366381
#1289	0,756467980780152	3,21052631578947	50	45,5263157894737	2,63157894736842	0,887368421052632	0,272807544154025	0,40351364398087	0,230812576777928	0	-0,154460988761526
#1290	0,76804892800835	2,42105263157895	50	44,1052631578947	2,73684210526316	0,90421052631579	0,301163730338818	0,404276684679803	0,291167255947028	0	-0,24720448927428
#1291	0,756244154402657	3,57894736842105	50	46,2105263157895	2,15789473684211	0,894736842105263	0,370013455745167	0,360121957438473	0,239025850902356	0	0,0157596036982797
#1292	0,819218447618879	3,84210526315789	50	44,8947368421053	2,63157894736842	0,905263157894737	0,323353735678184	0,347221876191273	0,296681168420872	0	-0,18611772852364
#1293	0,744460029412932	2,42105263157895	50	45,4210526315789	3,42105263157895	0,905263157894737	0,323106624155387	0,346509276832779	0,300750988140877	0	0,106585883673232
#1294	0,760783248527914	2,52631578947368	50	45,2105263157895	2,26315789473684	0,882105263157895	0,322493387384645	0,339195995813335	0,229848966769419	0	0,0640185796021817
#1295	0,795142432463025	3,15789473684211	50	43,1052631578947	2,26315789473684	0,886315789473684	0,251956269699389	0,372540335547284	0,345449904488587	0	0,0789966990331077
#1296	0,74147622834021	3,21052631578947	50	45,6842105263158	2,94736842105263	0,92	0,289227253897382	0,43141318861544	0,314290276025161	0	-0,0197652891221889
#1297	0,719204212505689	2,63157894736842	50	45,1052631578947	2,47368421052632	0,896842105263158	0,346320491726796	0,282930064663056	0,281134589913327	0	0,0237348598766572
#1298	0,736496323504124	2,89473684210526	50	45,2105263157895	2,10526315789474	0,877894736842105	0,277836588453403	0,362359267537088	0,267274256671982	0	-0,0433828111178068
#1299	0,738984454329899	3,42105263157895	50	44,3157894736842	2,15789473684211	0,876842105263158	0,288028621753812	0,376374098335277	0,270881154000034	0	-0,0576676558218743
#1300	0,789660518598726	2,78947368421053	50	43,1578947368421	2,63157894736842	0,876842105263158	0,364561797937724	0,411478140218114	0,307531597739737	0	-0,0198748248560869
#1301	0,714089563596309	3	50	44,6842105263158	2,63157894736842	0,906315789473684	0,326750467700599	0,436495093869692	0,27925669839304	0	-0,0210652244030688
#1302	0,756370091882695	3,10526315789474	50	45,1578947368421	2,15789473684211	0,872631578947368	0,325797425561354	0,278230922433656	0,221982692726401	0	-0,0806664844538613
#1303	0,704376148269026	2,36842105263158	50	44,4210526315789	2,63157894736842	0,883157894736842	0,420847093158879	0,313437121884327	0,304165685354392	0	-0,0482318004674406
#1304	0,806366626595422	4,10526315789474	50	44,1578947368421	2,15789473684211	0,906315789473684	0,319323136743289	0,373647016655923	0,291718058092064	0	0,0792030940631149
#1305	0,763897848229975	3,10526315789474	50	45,0526315789474	2,21052631578947	0,886315789473684	0,369776823976295	0,271676836718403	0,2977830848472	0	0,0998656386317115
#1306	0,768268334997145	3,05263157894737	50	44,3157894736842	2,47368421052632	0,88421052631579	0,329977135323856	0,31953059649702	0,250552764991169	0	0,0284145103109428
#1307	0,765662494203152	2,63157894736842	50	45,3684210526316	2,15789473684211	0,869473684210527	0,385740445172093	0,300328633768445	0,236053668147311	0	-0,0108674657411151
#1308	0,794811747384056	3,15789473684211	50	44,8947368421053	2,21052631578947	0,894736842105263	0,408074610053975	0,497595333652109	0,335117007916477	0	0,144089328974537
#1309	0,75761445358304	2,36842105263158	50	43,7894736842105	2,68421052631579	0,921052631578947	0,367114028734539	0,412980786404576	0,234336492040919	0	-0,00403139835113622
#1310	0,691978586087097	3,52631578947368	50	45,1052631578947	2,73684210526316	0,915789473684211	0,347272130869749	0,366028054029339	0,24208845677882	0	0,0130625040118967
#1311	0,734529016265248	3,52631578947368	50	44,6842105263158	2,84210526315789	0,873684210526316	0,297597543954496	0,457908777876829	0,289510253741631	0	-0,143734490485234
#1312	0,762096473143517	2,94736842105263	50	45,3157894736842	2,15789473684211	0,872631578947368	0,313575341267865	0,36759838992515	0,248133118697036	0	0,12592361713524
#1313	0,830157407564649	3,21052631578947	50	46,1052631578947	2,26315789473684	0,892631578947368	0,233236159938003	0,382895923363225	0,256229175380959	0	-0,0657866905593798
#1314	0,722109264989234	2,73684210526316	50	44,6842105263158	3,21052631578947	0,885263157894737	0,400015747575611	0,402126416408044	0,269504619055195	0	-0,232885432440789
#1315	0,738176105709167	3,31578947368421	50	46	3,52631578947368	0,886315789473684	0,257358874769834	0,324096269293248	0,2550848248242	0	-0,0723257856395791
#1316	0,688176413398889	3	50	45,2105263157895	2,52631578947368	0,904210526315789	0,341459961876682	0,389609821896935	0,237171096757286	0	-0,105846006283421
#1317	0,759060684177429	2,78947368421053	50	44,8947368421053	3	0,910526315789474	0,389293568174416	0,430530047394694	0,216346615353123	0	-0,00725252306106652
#1318	0,84130975096347	3,68421052631579	50	44,6315789473684	3,47368421052632	0,912631578947368	0,304476078874295	0,365843132478946	0,29258911033684	0	0,0176553159646845
#1319	0,754248943279568	4,36842105263158	50	43,2105263157895	2,10526315789474	0,886315789473684	0,366645331861961	0,305067273303872	0,232572434701502	0	-0,0344248971056074
#1320	0,758919900730009	2,52631578947368	50	44,6315789473684	2,94736842105263	0,854736842105263	0,30102537723108	0,390038553420701	0,267161429812224	0	-0,14050173703587
#1321	0,695056114141714	2,57894736842105	50	45,3684210526316	2,10526315789474	0,885263157894737	0,277497185444658	0,315775946059916	0,242315712338232	0	-0,184707805624409
#1322	0,784483215132101	2,63157894736842	50	46	2,36842105263158	0,886315789473684	0,31561603148054	0,324700413907538	0,286541817415022	0	0,190392596045586
#1323	0,801863416184064	2,78947368421053	50	43,3157894736842	2,68421052631579	0,882105263157895	0,293406151055051	0,316409275835578	0,274832550033002	0	0,0465647179123925
#1324	0,79343904259333	3,57894736842105	50	45,0526315789474	2,52631578947368	0,897894736842105	0,344890081741065	0,346880380010602	0,227094843107344	0	0,0444191718091804
#1325	0,739041774835278	3,57894736842105	50	45,6842105263158	2,31578947368421	0,905263157894737	0,359125638229852	0,363218238234089	0,278321131851175	0	0,00256988937727904
#1326	0,767992200516699	4,05263157894737	50	43,7368421052632	2,52631578947368	0,88421052631579	0,294646929434372	0,42986700497781	0,254085522873188	0	0,0841171902827906
#1327	0,716830231453978	2,42105263157895	50	45,5263157894737	2,15789473684211	0,893684210526316	0,365066492396692	0,33817296481391	0,329522284822109	0	-0,0188465442181461
#1328	0,75460620166777	2,68421052631579	50	45,2105263157895	2,15789473684211	0,918947368421053	0,35469682928956	0,261051638820898	0,296428250005705	0	0,0174529109300586
#1329	0,773742136921822	2,31578947368421	50	44,0526315789474	2,31578947368421	0,894736842105263	0,279558288269491	0,449162485415935	0,299274602338375	0	0,00464287526379216
#1330	0,789620793809644	2,68421052631579	50	44,9473684210526	2,31578947368421	0,893684210526316	0,282669649796026	0,226089902460905	0,325223830921155	0	0,190172259373775
#1331	0,709635637240142	3,26315789473684	50	45,4210526315789	2,52631578947368	0,88421052631579	0,439597533808959	0,350892000512621	0,252019060678919	0	-0,126040833157624
#1332	0,845026106934002	2,47368421052632	50	44,6315789473684	3,05263157894737	0,903157894736842	0,323386106615009	0,259840034145743	0,211717746238964	0	-0,0389585455850506
#1333	0,776503473100875	3,47368421052632	50	45,4736842105263	2,57894736842105	0,881052631578947	0,341383138034865	0,3989289434043	0,297009421102388	0	-0,141299260398151
#1334	0,712127206078262	3,63157894736842	50	45,1578947368421	2,63157894736842	0,886315789473684	0,335177719391031	0,353723925044447	0,212458873527057	0	0,0327321385406245
#1335	0,702967025606378	3,10526315789474	50	43,2631578947368	2,94736842105263	0,9	0,300656873263587	0,391511881403376	0,294789885274765	0	0,021160079451125
#1336	0,744045550253167	2,57894736842105	50	44,2105263157895	3	0,876842105263158	0,254231066364584	0,406509557233859	0,219172336572011	0	0,160082797398938
#1337	0,767974528021958	4,26315789473684	50	44,6842105263158	2,31578947368421	0,9	0,258992873240879	0,305398614078168	0,29316982929611	0	-0,118300131356579
#1338	0,792900648014466	2,84210526315789	50	46,5263157894737	2,26315789473684	0,862105263157895	0,331090561093933	0,307056303549572	0,256411128034928	0	0,036199605404416
#1339	0,768211811306397	3,52631578947368	50	45	3	0,918947368421053	0,333466336017626	0,427130298827578	0,22218095063772	0	-0,0487689069131585
#1340	0,821017619689163	3,57894736842105	50	44,8947368421053	2,47368421052632	0,908421052631579	0,349962905186174	0,398020238540358	0,265889415261289	0	-0,0424055100538619
#1341	0,775053699028341	3,63157894736842	50	43,3684210526316	2,63157894736842	0,886315789473684	0,381366290479172	0,350202594717066	0,246678415834947	0	-0,0642236353334624
#1342	0,710941615212904	2,52631578947368	50	44,5789473684211	2,94736842105263	0,9	0,341262731350072	0,342081605304083	0,300647373075823	0	-0,0693919215688222
#1343	0,824296989404032	2,78947368421053	50	44,0526315789474	2,47368421052632	0,88	0,253148335086367	0,342581815901091	0,258759034757392	0	0,0822791171885277
#1344	0,714231105928518	3,21052631578947	50	44,7368421052632	3,21052631578947	0,88421052631579	0,431805670727046	0,34261362093664	0,295415146710756	0	-0,0113519133245454
#1345	0,779220987944607	3,15789473684211	50	44,5263157894737	2,21052631578947	0,897894736842105	0,274544125407002	0,372706823194975	0,243823897066243	0	0,124771529052233
#1346	0,760805892039594	3,63157894736842	50	43,7894736842105	2,21052631578947	0,887368421052632	0,256364272555516	0,299850495623719	0,297568046975705	0	0,0665692083320696
#1347	0,769158994842101	4,10526315789474	50	43,9473684210526	2,63157894736842	0,885263157894737	0,359180799894253	0,328793772311756	0,297861974651213	0	0,165354970208467
#1348	0,781736372896949	3,26315789473684	50	45,5789473684211	2,42105263157895	0,903157894736842	0,363722828282702	0,286041724816157	0,268126638827957	0	0,134695269016854
#1349	0,735742854207203	3,52631578947368	50	44,8947368421053	2,89473684210526	0,916842105263158	0,320154030750897	0,369288392412228	0,227556844918426	0	0,111030967146602
#1350	0,689484487043358	3,47368421052632	50	45,0526315789474	3,05263157894737	0,890526315789474	0,284316594591066	0,397780956698866	0,306492854388295	0	-0,0293614073840974
#1351	0,760504353671067	2,68421052631579	50	44,1578947368421	3,10526315789474	0,887368421052632	0,442486260454556	0,357573789667003	0,251571647455652	0	0,0692085929203561
#1352	0,803289621509115	3	50	44,4736842105263	2,57894736842105	0,912631578947369	0,301134697053466	0,351820927329815	0,272973795262048	0	-0,00608495551575004
#1353	0,781415898610699	2,31578947368421	50	44,1052631578947	3,73684210526316	0,906315789473684	0,292747649821143	0,387659121442201	0,3013121201119	0	0,00434304064224842
#1354	0,794016869204886	2,57894736842105	50	43,8421052631579	2,42105263157895	0,885263157894737	0,345505158742847	0,298844811725978	0,276272546046394	0	0,0633808790274312
#1355	0,753173975220443	2,78947368421053	50	45,1578947368421	2,52631578947368	0,882105263157895	0,314310631403513	0,465128264981785	0,270333535726549	0	0,187968551898182
#1356	0,744887325115322	3,78947368421053	50	45,2631578947368	2,26315789473684	0,926315789473684	0,27733716690382	0,357495781642201	0,324714121029892	0	0,00986081823699474
#1357	0,800830357376662	3,57894736842105	50	44,2631578947368	3,52631578947368	0,921052631578947	0,317948268223741	0,42709039869183	0,303636316578352	0	0,0910860512015383
#1358	0,784189060329576	2,63157894736842	50	43,7894736842105	3,73684210526316	0,907368421052632	0,401725291350878	0,336763344154116	0,235175504173967	0	0,0953899249279593
#1359	0,754341340193857	2,73684210526316	50	45,3684210526316	2,57894736842105	0,89578947368421	0,329196610867568	0,307858919553424	0,264446376670687	0	-0,0649441212918527
#1360	0,728955231938043	2,52631578947368	50	43,4736842105263	2,84210526315789	0,898947368421053	0,304175548849341	0,389296357678828	0,275148009725218	0	0,163224330675225
#1361	0,762189376406099	4,36842105263158	50	44,2631578947368	2,42105263157895	0,90421052631579	0,241751924498145	0,364450873483921	0,206699501789702	0	0,0792517179089462
#1362	0,776270352321653	3,63157894736842	50	44,5789473684211	2,52631578947368	0,889473684210526	0,316878472050245	0,288306454240469	0,27214682151114	0	-0,0876123144635743
#1363	0,70180325083091	2,68421052631579	50	45,2631578947368	2,05263157894737	0,883157894736842	0,344451510995623	0,339631193840181	0,219506697736647	0	0,175251435843971
#1364	0,734816448970223	4	50	44,1052631578947	2,94736842105263	0,898947368421053	0,370300820887793	0,361386513981696	0,282500064896404	0	0,0061506142203759
#1365	0,730595351514513	2,63157894736842	50	45,7894736842105	2,89473684210526	0,882105263157895	0,411075998444724	0,350368817267256	0,257296812499301	0	0,0371827126107129
#1366	0,750812638751774	3,36842105263158	50	45,3157894736842	2,52631578947368	0,872631578947368	0,223655679655566	0,315364040328784	0,252718795901171	0	-0,0591223633104433
#1367	0,760765964094115	2,73684210526316	50	44,8421052631579	2,15789473684211	0,881052631578947	0,382453787721581	0,326656845059348	0,276430325384527	0	0,00798895645479735
#1368	0,824462568669056	3,73684210526316	50	43,6842105263158	2,21052631578947	0,873684210526316	0,276597026213906	0,336806885307763	0,311592182611973	0	-0,0956181268673029
#1369	0,788423419324753	4,10526315789474	50	45,0526315789474	2,57894736842105	0,9	0,292126680302491	0,244547229513912	0,287024767335185	0	0,068487322244389
#1370	0,743753063595722	4,42105263157895	50	44	2,63157894736842	0,88421052631579	0,323794055537252	0,338134551840581	0,240715683007395	0	0,224165974745181
#1371	0,755944241189315	3	50	43,8421052631579	2,31578947368421	0,903157894736842	0,34153991024696	0,347796958072831	0,287981964664558	0	-0,037517797277483
#1372	0,709346362140452	2,78947368421053	50	44,6315789473684	2,68421052631579	0,890526315789474	0,306002632648581	0,348242214747932	0,243584732586612	0	-0,120550538329276
#1373	0,698152915547023	4,15789473684211	50	43,8421052631579	2,68421052631579	0,896842105263158	0,253233099047448	0,502652502890649	0,272564665012228	0	0,157276500625317
#1374	0,716155543341763	3,10526315789474	50	44,5789473684211	3	0,897894736842105	0,284151786259821	0,4189909095747	0,288993814511303	0	-0,0621377356074738
#1375	0,727488397088871	3,47368421052632	50	44,7894736842105	2,68421052631579	0,898947368421053	0,272794211425916	0,352085398370455	0,26314824705795	0	-0,244662549312107
#1376	0,787728167122795	2,47368421052632	50	44,4736842105263	2,31578947368421	0,913684210526316	0,32018710170195	0,361305738230387	0,23233388202956	0	0,128217714026164
#1377	0,808043081382541	3,36842105263158	50	43,3684210526316	2,57894736842105	0,887368421052632	0,350017873490414	0,293649836710801	0,256438656518742	0	-0,107373118739063
#1378	0,833550305283933	3	50	44,2105263157895	2,15789473684211	0,892631578947368	0,332267224988102	0,390971244918594	0,339621600775573	0	0,0447207945156143
#1379	0,756539647198834	3,57894736842105	50	46,3157894736842	2,63157894736842	0,890526315789474	0,331058302557675	0,362713060884849	0,26179740190617	0	0,0573633836947737
#1380	0,747736056447436	3,21052631578947	50	43,7894736842105	2,57894736842105	0,894736842105263	0,354727600983673	0,30070764001122	0,29144286569821	0	0,0430020850521144
#1381	0,722334090967508	4,21052631578947	50	44,3684210526316	2,21052631578947	0,896842105263158	0,405080948993325	0,383757357689787	0,221424928812302	0	-0,0413987777586113
#1382	0,735795669933745	3,84210526315789	50	44,7894736842105	2,57894736842105	0,889473684210526	0,438346055523171	0,354193896014049	0,26210506101979	0	0,178581870976384
#1383	0,740345291043431	3	50	44,7368421052632	2,94736842105263	0,886315789473684	0,386607005699964	0,358105115897961	0,219784759337793	0	-0,0298445920309247
#1384	0,80562791162267	2,78947368421053	50	45,0526315789474	2,36842105263158	0,875789473684211	0,292129375865673	0,355981790566261	0,337226774988568	0	0,103415470038321
#1385	0,722624151033895	2,94736842105263	50	45	2,57894736842105	0,904210526315789	0,35668400505123	0,314229853750103	0,250920189330607	0	-0,0659014518310532
#1386	0,785115568303493	2,84210526315789	50	44,5789473684211	3,10526315789474	0,890526315789474	0,309908763816357	0,32448491506365	0,263901263894211	0	0,0148145277879755
#1387	0,802174346713478	3,21052631578947	50	44,1578947368421	2,52631578947368	0,889473684210526	0,279614040021549	0,400156162914607	0,326690461798043	0	-0,0171863496438017
#1388	0,724781795795807	2,68421052631579	50	43,8947368421053	3,68421052631579	0,885263157894737	0,285253610425993	0,380626006272098	0,233672412153203	0	0,110559222145018
#1389	0,735326282118307	2,94736842105263	50	45,0526315789474	2,26315789473684	0,889473684210526	0,377904073858257	0,419648694964994	0,300484113551678	0	-0,0629854629511427
#1390	0,727682805556189	3,10526315789474	50	44	3,10526315789474	0,892631578947368	0,300614530999206	0,291347310652506	0,270726675809817	0	-0,0499366658284018
#1391	0,725080326380056	2,36842105263158	50	44,2105263157895	2,31578947368421	0,88421052631579	0,277615557662613	0,41747079854772	0,28641913489707	0	-0,0614902213637921
#1392	0,769697774670767	3,36842105263158	50	43,2631578947368	2,73684210526316	0,896842105263158	0,339253085464248	0,345095495573859	0,313209834665772	0	0,00792761617076978
#1393	0,742890991565138	3,52631578947368	50	44,1578947368421	3	0,912631578947369	0,314628609563934	0,364802886432922	0,283403341509844	0	-0,0548547824406929
#1394	0,716254776842482	3	50	44,8947368421053	2,36842105263158	0,889473684210526	0,411374950244318	0,277154573020736	0,260076336438126	0	0,00304226031894093
#1395	0,772379946389968	3,10526315789474	50	45,6315789473684	2,57894736842105	0,893684210526316	0,310164144532463	0,240840912225675	0,235683121875494	0	-0,0731501436581291
#1396	0,74832039156464	2,52631578947368	50	45	2,15789473684211	0,86421052631579	0,26105024872088	0,366887472726305	0,262491307054571	0	0,00929131824384135
#1397	0,729279395964074	3,10526315789474	50	44,7368421052632	3	0,882105263157895	0,331234391882169	0,330259406542962	0,331563214347954	0	0,045592995368271
#1398	0,805416330138747	2,26315789473684	50	45,1578947368421	2,10526315789474	0,897894736842105	0,318114439145795	0,350017447562283	0,271918632044384	0	-0,0741098966219171
#1399	0,732246989667868	2,68421052631579	50	44,5789473684211	2,94736842105263	0,898947368421053	0,258106642256351	0,374442844781514	0,30302006637483	0	0,0603310119757363
#1400	0,819092834613135	2,47368421052632	50	44,7894736842105	2,52631578947368	0,902105263157895	0,237302692011197	0,336097105757315	0,292263128465763	0	-0,0671323034368799
#1401	0,732052961938812	4,84210526315789	50	44,3684210526316	2,15789473684211	0,897894736842105	0,318287384588358	0,360346381972027	0,21819799815795	0	0,0760870005055045
#1402	0,78646503756985	3,15789473684211	50	44,8947368421053	3,05263157894737	0,868421052631579	0,306549120387552	0,283572723698601	0,26799210269047	0	-0,120110750214721
#1403	0,821421503725171	3,36842105263158	50	44,5789473684211	2,21052631578947	0,905263157894737	0,340730841855567	0,261134691596824	0,210924570743923	0	0,346604066302609
#1404	0,746758247499721	3,89473684210526	50	45,2631578947368	2,47368421052632	0,891578947368421	0,29409817028353	0,435756340939673	0,207301892524732	0	0,0275234926974593
#1405	0,727127430709037	2,42105263157895	50	46,2105263157895	3	0,881052631578947	0,323419522482946	0,347672164288573	0,228872685200389	0	0,15466635394538
#1406	0,812248659952158	2,63157894736842	50	45,6842105263158	2,63157894736842	0,893684210526316	0,350193649545754	0,388797189946753	0,269388668658019	0	-0,117504461646657
#1407	0,720034567318041	2,78947368421053	50	45,7894736842105	2,21052631578947	0,891578947368421	0,376466285720007	0,420822221124094	0,286607842955104	0	-0,132532949253598
#1408	0,802102677415089	3,42105263157895	50	44,5263157894737	2,52631578947368	0,885263157894737	0,33007956948124	0,310872245071729	0,241112547840484	0	-0,0280534069944587
#1409	0,756267400787631	4,15789473684211	50	44,5789473684211	2,36842105263158	0,908421052631579	0,351849493238064	0,272246440165125	0,28188443250631	0	-0,00633232120729205
#1410	0,76471306020469	3,36842105263158	50	45,1052631578947	2,15789473684211	0,881052631578948	0,344629725266953	0,305409789640938	0,28198883991635	0	-0,0123147662417247
#1411	0,79583890767609	2,52631578947368	50	44,3684210526316	2,31578947368421	0,869473684210527	0,399429691912363	0,306079723358664	0,278532558978611	0	0,0789325171786892
#1412	0,767198473095445	2,84210526315789	50	45	2,31578947368421	0,882105263157895	0,329679832799056	0,436253454289539	0,251501498591524	0	0,132869131143462
#1413	0,732734893581043	2,57894736842105	50	43,4736842105263	2,05263157894737	0,898947368421053	0,283133035903849	0,422110060089754	0,302633081740136	0	0,205627289509975
#1414	0,743303579347763	2,78947368421053	50	45,1052631578947	2,42105263157895	0,903157894736842	0,318753116416917	0,281630042072997	0,273789920831797	0	0,025685984369913
#1415	0,775711677180665	3,47368421052632	50	44,0526315789474	2,15789473684211	0,881052631578947	0,32578638915513	0,380768043982292	0,32195309494486	0	0,0947543656361973
#1416	0,841439286622353	2,63157894736842	50	44,1578947368421	3	0,907368421052632	0,385515527877068	0,461018197289608	0,283875311143235	0	-0,00621366628723099
#1417	0,768632366508544	3,47368421052632	50	45,6842105263158	2,63157894736842	0,895789473684211	0,310854943962443	0,433403877571754	0,29694725759844	0	-0,0592113981881824
#1418	0,802782590671436	2,52631578947368	50	45,5263157894737	2,10526315789474	0,914736842105263	0,237571320202559	0,375447081503609	0,179957659616091	0	0,10741859670171
#1419	0,789494430969615	3,89473684210526	50	45,2105263157895	2,10526315789474	0,872631578947368	0,375190067432901	0,356114285506947	0,282355629488102	0	-0,200355750214431
#1420	0,76093175304287	2,68421052631579	50	45,5263157894737	2,26315789473684	0,885263157894737	0,319836847539431	0,388066397840359	0,284209129156559	0	0,243723703506503
#1421	0,76574335682559	2,42105263157895	50	44,6842105263158	3	0,892631578947368	0,33778264590358	0,345931098691406	0,248179241622399	0	-0,0191144779095564
#1422	0,765474987335053	3,63157894736842	50	44,2631578947368	2,21052631578947	0,905263157894737	0,352091352147043	0,382090297243904	0,292753995475211	0	-0,0757551149940262
#1423	0,829537410758873	3,73684210526316	50	44,5789473684211	2,47368421052632	0,891578947368421	0,279021800471789	0,359031426049794	0,28420537625701	0	0,0741393650303814
#1424	0,786694450357441	3,05263157894737	50	44,7368421052632	2,15789473684211	0,874736842105263	0,364071133053453	0,284658816802225	0,333119936157933	0	0,0782373369477715
#1425	0,819061292083351	4,78947368421053	50	43,8947368421053	2,21052631578947	0,894736842105263	0,283520050520654	0,299810070723274	0,264382324427374	0	-0,0532270316479118
#1426	0,749964583250987	3	50	43,2631578947368	2,73684210526316	0,905263157894737	0,239890982073019	0,33530252857598	0,288106994022999	0	-0,10439821285036
#1427	0,77828333895068	3,15789473684211	50	45,7368421052632	2,15789473684211	0,897894736842105	0,322287449985538	0,309641905112077	0,291185076934509	0	0,0640125860937583
#1428	0,816977724341955	3,36842105263158	50	43,4210526315789	2,57894736842105	0,894736842105263	0,344994847696846	0,348253406601609	0,220208613772819	0	0,0619333400579154
#1429	0,765338550844872	3,10526315789474	50	44,6315789473684	2,57894736842105	0,907368421052632	0,353984565439062	0,418400720838115	0,242280820371189	0	0,116881720271747
#1430	0,725955156275827	3,52631578947368	50	45,0526315789474	2,15789473684211	0,916842105263158	0,341775783677445	0,335078567592803	0,32507995439935	0	0,0987192580586797
#1431	0,712192148123055	3,15789473684211	50	46,1578947368421	3,21052631578947	0,88421052631579	0,388942521917786	0,257174130255583	0,274810696490301	0	0,0648983612338144
#1432	0,812935936698842	2,63157894736842	50	44,4210526315789	3	0,881052631578947	0,394194841347604	0,434930397343141	0,239019678379362	0	-0,0420906920027668
#1433	0,842893212888015	2,47368421052632	50	45	2,63157894736842	0,89578947368421	0,335625380749202	0,442034224926491	0,230150869201038	0	-0,122924755608627
#1434	0,746840075975528	2,63157894736842	50	45,5789473684211	2,21052631578947	0,896842105263158	0,245274254267945	0,375506067178372	0,293537431339638	0	-0,115723140627595
#1435	0,839270979447555	3	50	43,8421052631579	2,89473684210526	0,877894736842105	0,264085334159619	0,388708044124467	0,317138215407616	0	0,0221283000959285
#1436	0,839155173129511	2,31578947368421	50	43,6315789473684	2,42105263157895	0,887368421052632	0,391635663356598	0,412823752173232	0,22659048225127	0	0,00373728880524228
#1437	0,728463292692949	2,63157894736842	50	45,1578947368421	2,57894736842105	0,884210526315789	0,312683727748911	0,186811790598843	0,280634729432788	0	0,0535179513016893
#1438	0,781362753884611	2,47368421052632	50	44,5263157894737	2,15789473684211	0,9	0,281944724923237	0,344443855558295	0,269871423792478	0	-0,109663676230429
#1439	0,779881865576841	3,31578947368421	50	45,1578947368421	2,15789473684211	0,883157894736842	0,376992598706986	0,320156990048428	0,236596869874008	0	0,0349115910676446
#1440	0,790253427382115	3,63157894736842	50	45,1578947368421	2,26315789473684	0,89578947368421	0,339716851805578	0,479163303663805	0,3044078220609	0	0,0140083990618247
#1441	0,774941294657753	2,47368421052632	50	44,7368421052632	2,63157894736842	0,894736842105263	0,344236063423095	0,36002681310646	0,341514881496064	0	0,0432655180678807
#1442	0,747690327114957	2,78947368421053	50	44,5263157894737	2,73684210526316	0,876842105263158	0,348080187985914	0,28395477263866	0,234183452053747	0	0,160333145571835
#1443	0,692099016458655	2,42105263157895	50	44,5263157894737	2,89473684210526	0,88421052631579	0,275480659627788	0,353652304042841	0,189288369215368	0	0,13076046807055
#1444	0,76097866633216	3,63157894736842	50	43,7894736842105	3,42105263157895	0,889473684210526	0,251933209489828	0,478553307898454	0,250555633786931	0	0,1725229736947
#1445	0,773296259135291	2,63157894736842	50	45	2,15789473684211	0,894736842105263	0,332808610348914	0,252605103506998	0,200694822515622	0	-0,134594614048525
#1446	0,774422312642794	2,63157894736842	50	45,4210526315789	2,57894736842105	0,887368421052632	0,30442354705974	0,352503212023993	0,287507740610665	0	-0,112962041816537
#1447	0,777746478240322	3,05263157894737	50	45,7368421052632	2,84210526315789	0,897894736842105	0,396377145809309	0,279643465336749	0,274088550521196	0	0,0392531335932826
#1448	0,724778446944644	2,52631578947368	50	44,4210526315789	3,05263157894737	0,909473684210527	0,292436719289254	0,321961697804845	0,238612533998878	0	0,0470488400450555
#1449	0,756187388610918	3,78947368421053	50	45,6315789473684	2,21052631578947	0,890526315789474	0,313883856082502	0,397345670799851	0,269083291568028	0	-0,100841808319449
#1450	0,79570592319911	2,94736842105263	50	44,5789473684211	2,47368421052632	0,887368421052632	0,32693647271089	0,338434061908807	0,255313881262989	0	-0,106742805000271
#1451	0,801571048527038	2,36842105263158	50	45,3157894736842	2,42105263157895	0,912631578947368	0,343648989318939	0,279205695321123	0,246171493004092	0	-0,0163615277813503
#1452	0,69183563258928	2,73684210526316	50	43,7368421052632	2,57894736842105	0,898947368421053	0,279986436454714	0,433220250161206	0,244870785302107	0	0,080620331582393
#1453	0,705313852567021	3,26315789473684	50	44,4210526315789	2,57894736842105	0,904210526315789	0,300252663831327	0,389940102034399	0,305063010888431	0	0,0138797824352537
#1454	0,727832539664439	3,31578947368421	50	45,5263157894737	2,26315789473684	0,906315789473684	0,340009681221468	0,40111119665209	0,183096315721281	0	-0,037959030026333
#1455	0,744806659807591	3,52631578947368	50	44,3157894736842	2,89473684210526	0,901052631578948	0,390624219174487	0,319851798155849	0,357030950208749	0	-0,110202197563083
#1456	0,816530193796201	3,47368421052632	50	44,2631578947368	3,15789473684211	0,89578947368421	0,335883300595786	0,338028480752391	0,311180862097112	0	0,130272626448356
#1457	0,795788180353426	4	50	44,6315789473684	2,63157894736842	0,855789473684211	0,325157985824929	0,281167531351852	0,268938152819186	0	-0,0503904955984228
#1458	0,728478752147397	2,57894736842105	50	44,4736842105263	2,52631578947368	0,889473684210527	0,272157326482028	0,404836461993954	0,328340391601462	0	0,128932107755777
#1459	0,853645085346859	2,84210526315789	50	45,9473684210526	2,05263157894737	0,896842105263158	0,385558431579695	0,421582287251358	0,237010653239987	0	-0,207682794398316
#1460	0,814484744831891	3,05263157894737	50	44,7368421052632	3,31578947368421	0,89578947368421	0,233632732933052	0,443251478844183	0,27028598433415	0	0,00243761283449297
#1461	0,820872094065435	3,52631578947368	50	43,8947368421053	2,05263157894737	0,909473684210527	0,315703546959797	0,306775308098092	0,27174340731517	0	0,0245242675254562
#1462	0,784780936601261	2,78947368421053	50	44,8947368421053	3,52631578947368	0,910526315789474	0,278743901484126	0,301981255039691	0,213060025422981	0	-0,0555608748563022
#1463	0,764613765791334	3,84210526315789	50	44,5789473684211	2,21052631578947	0,883157894736842	0,357231185309131	0,375865295271717	0,259524662267815	0	0,0183412685235827
#1464	0,731404970414669	3,47368421052632	50	45,7368421052632	2,21052631578947	0,905263157894737	0,367051670608422	0,299699609235424	0,259122889342734	0	0,0124664427176024
#1465	0,743391156991903	3,15789473684211	50	44,5263157894737	2,47368421052632	0,878947368421053	0,264982348108861	0,439080398246545	0,280300808851642	0	-0,0318703911842795
#1466	0,806701610499401	2,94736842105263	50	44,9473684210526	2,89473684210526	0,909473684210526	0,301920837142835	0,298827538920707	0,278038997839045	0	-0,0668454649461329
#1467	0,823258158637482	2,63157894736842	50	44	2,63157894736842	0,866315789473684	0,291395065611605	0,322074573062204	0,301897244467237	0	0,0184691957368579
#1468	0,717382653697502	2,57894736842105	50	44,9473684210526	2,94736842105263	0,928421052631579	0,321172491531854	0,276153632492324	0,235392810582021	0	0,0338848863639651
#1469	0,716410476741515	3,05263157894737	50	44,2631578947368	2,21052631578947	0,922105263157895	0,385317367957139	0,330178396301312	0,302565139974935	0	0,0863619033805673
#1470	0,756599204193541	3,26315789473684	50	45,3684210526316	3,05263157894737	0,912631578947368	0,353544446615073	0,485402367651431	0,265926478670895	0	-0,0833634376729241
#1471	0,792876619089975	3	50	45,3157894736842	2,73684210526316	0,898947368421053	0,381034657110441	0,39270596866281	0,251988778229746	0	0,115218085990439
#1472	0,800769466159347	3,26315789473684	50	45,0526315789474	2,73684210526316	0,877894736842105	0,319956112667738	0,266905251537047	0,249918601739398	0	0,052865492540555
#1473	0,708707222009563	4,84210526315789	50	44,0526315789474	2,10526315789474	0,901052631578947	0,291968176427152	0,42154881930905	0,238941443149884	0	0,00275966085958484
#1474	0,718588747397144	2,73684210526316	50	44,2105263157895	2,89473684210526	0,907368421052631	0,351715968214594	0,326677804299595	0,235070819971178	0	0,111355826603035
#1475	0,736145995210517	3,26315789473684	50	43,9473684210526	2,68421052631579	0,881052631578947	0,379101971181131	0,328755290472317	0,265461985219234	0	0,151754898826441
#1476	0,793281852542469	2,94736842105263	50	44,9473684210526	2,63157894736842	0,892631578947368	0,338334468296926	0,383911785622711	0,264514746925527	0	0,107142520012601
#1477	0,784645873497689	2,52631578947368	50	45,1578947368421	2,57894736842105	0,905263157894737	0,406242241253156	0,422612892535595	0,337883885489874	0	0,0995540490474556
#1478	0,756840997920238	3,10526315789474	50	44,4210526315789	2,94736842105263	0,90421052631579	0,308853598241615	0,227251810734405	0,297696936227319	0	-0,0473569342735171
#1479	0,767590141939992	3	50	45,8421052631579	2,26315789473684	0,896842105263158	0,339510870377495	0,37730622779685	0,315247312446881	0	-0,113693486264292
#1480	0,693813759281004	3,15789473684211	50	43,6315789473684	2,10526315789474	0,886315789473684	0,316784713757647	0,295915634176903	0,243002672604421	0	-0,0155162997678641
#1481	0,744924697664611	3	50	46,4210526315789	2,31578947368421	0,889473684210526	0,269249604924739	0,359860207719935	0,242950864301772	0	-0,0384025865113543
#1482	0,788616993774383	3,89473684210526	50	44,1052631578947	2,36842105263158	0,898947368421053	0,306573845924521	0,400003352471365	0,23805182322279	0	0,110866867759598
#1483	0,772163865612363	2,47368421052632	50	43,7368421052632	2,57894736842105	0,897894736842105	0,331582521113838	0,32378306103986	0,295182670945765	0	-0,139392944744702
#1484	0,807554735914456	2,52631578947368	50	44,4210526315789	2,15789473684211	0,874736842105263	0,287391642246288	0,446239592454802	0,330275836976203	0	-0,115243644278543
#1485	0,719348832791011	3,42105263157895	50	44,2105263157895	3,21052631578947	0,894736842105263	0,272227298181095	0,311865278339046	0,30900021681728	0	0,0486949996417596
#1486	0,767219877990754	2,31578947368421	50	44,7894736842105	3,47368421052632	0,90421052631579	0,348162844541812	0,290927305625033	0,310050450479849	0	0,0449839141750825
#1487	0,777722083072089	2,68421052631579	50	44,8947368421053	2,10526315789474	0,902105263157895	0,390765006120464	0,348608726604899	0,297050676942218	0	0,175699117319488
#1488	0,780363817562961	4,10526315789474	50	46,2105263157895	2,10526315789474	0,881052631578947	0,321631618442097	0,402733997416558	0,292345293591064	0	0,046408002894824
#1489	0,742962720555717	3,73684210526316	50	45,5263157894737	2,94736842105263	0,910526315789474	0,289247921664781	0,382918674603334	0,221742438107702	0	-0,0837727859226018
#1490	0,809089337937067	2,78947368421053	50	45,9473684210526	2,26315789473684	0,912631578947368	0,339297730447999	0,280008183466032	0,308848274134143	0	-0,00689131188443909
#1491	0,74164156192518	3,10526315789474	50	44,6842105263158	2,15789473684211	0,898947368421053	0,270464957535879	0,435079965895725	0,312942206725985	0	-0,00776938150679775
#1492	0,70925779438485	2,94736842105263	50	44,9473684210526	2,63157894736842	0,905263157894737	0,338771523633032	0,243756623611607	0,20459752209837	0	-0,0214018566338536
#1493	0,705317149254368	3,52631578947368	50	44,9473684210526	2,63157894736842	0,903157894736842	0,308038530058285	0,316953001175216	0,275749277796271	0	0,0609755458089797
#1494	0,815683948876235	2,73684210526316	50	43,8421052631579	3,42105263157895	0,911578947368421	0,320830059901974	0,327674058476855	0,286223179906245	0	0,0543315105267963
#1495	0,759809929274861	3,57894736842105	50	44,4736842105263	2,31578947368421	0,897894736842105	0,33440802392898	0,331460309819498	0,244609110503654	0	0,196259504227582
#1496	0,761787954888907	2,73684210526316	50	44,5263157894737	2,84210526315789	0,885263157894737	0,33641739976385	0,327208673397806	0,291695714112132	0	0,187166219115865
#1497	0,760736822663134	3,05263157894737	50	43,5789473684211	2,47368421052632	0,866315789473684	0,322154947214181	0,457409804648319	0,220813904180692	0	-0,0300508926840521
#1498	0,758848773118019	3,42105263157895	50	45,7894736842105	2,63157894736842	0,926315789473684	0,363016065492427	0,370269877894216	0,274053038092067	0	0,00797447328921328
#1499	0,749811980119147	3,05263157894737	50	44,5789473684211	2,89473684210526	0,905263157894737	0,335117986523081	0,31889840881273	0,260995610254281	0	-0,0589945207367491
#1500	0,719441157150423	3,94736842105263	50	43,6842105263158	2,15789473684211	0,872631578947369	0,327803669119546	0,326833194136576	0,216948085039416	0	-0,0894891172772731
#1501	0,790775265585404	2,89473684210526	50	45,0526315789474	2,57894736842105	0,909473684210527	0,343237520014984	0,266538356843746	0,346399443970559	0	-0,128423149621416
#1502	0,825561825580413	3,05263157894737	50	45,7368421052632	2,78947368421053	0,878947368421053	0,295401343906335	0,364199539085788	0,310898233447567	0	0,148961227976589
#1503	0,767317685584514	2,68421052631579	50	44,5263157894737	3,21052631578947	0,910526315789474	0,320861851235438	0,303363916962182	0,262012145015277	0	-0,110034073612522
#1504	0,69024950697789	3,10526315789474	50	43,7894736842105	2,15789473684211	0,881052631578947	0,315602019623905	0,335471775804724	0,334883004016657	0	-0,060634694023692
#1505	0,774103462922075	2,57894736842105	50	45,3684210526316	2,42105263157895	0,882105263157895	0,352786074337397	0,341953803132179	0,293520227400274	0	-0,132595196822539
#1506	0,729277083093975	3,31578947368421	50	44,3157894736842	2,15789473684211	0,872631578947368	0,344474928790436	0,254923435448364	0,295336949418913	0	0,0770653566907576
#1507	0,747755713992039	3,84210526315789	50	44,9473684210526	2,52631578947368	0,902105263157895	0,340145297336547	0,383995439434403	0,273878786240262	0	-0,0218015358596725
#1508	0,795836092667555	3	50	45,4210526315789	2,52631578947368	0,888421052631579	0,280292473977122	0,314591862158383	0,314635774099547	0	0,0662478913323303
#1509	0,76347750153225	3,10526315789474	50	44,5263157894737	2,94736842105263	0,872631578947369	0,335040849499697	0,313694490089155	0,277655530047489	0	0,063671286760935
#1510	0,808878492108306	2,68421052631579	50	44	2,47368421052632	0,883157894736842	0,269108750675141	0,203441142036081	0,242782042540985	0	-0,190816921370566
#1511	0,833405492387423	3,63157894736842	50	45,2105263157895	2,36842105263158	0,887368421052632	0,378621634128986	0,337337226679294	0,276015310724369	0	0,0715262882143967
#1512	0,801636997454154	3,68421052631579	50	45,5263157894737	3	0,895789473684211	0,361799084999625	0,281988536088162	0,251277320687089	0	-0,193602939249524
#1513	0,762049236751222	3,31578947368421	50	44,5263157894737	3,10526315789474	0,906315789473684	0,229656915413636	0,323250930383619	0,283450482347741	0	0,045494497361545
#1514	0,748031531718546	3,15789473684211	50	44,7894736842105	2,78947368421053	0,88421052631579	0,327180280969716	0,342953879255148	0,296506991289914	0	0,0947726108287015
#1515	0,734234569693661	3,84210526315789	50	44,4210526315789	2,52631578947368	0,885263157894737	0,28081505506365	0,277995517828227	0,33231425330278	0	-0,0107497011759248
#1516	0,781286768085302	4	50	46,2105263157895	2,52631578947368	0,887368421052632	0,361195297573449	0,385471502314938	0,2770290670608	0	-0,106328281336198
#1517	0,838251658263575	2,84210526315789	50	43,6315789473684	3	0,894736842105263	0,358254223982253	0,385081688042148	0,29718442169782	0	-0,0112667622059086
#1518	0,77224523418542	3,42105263157895	50	45,2105263157895	2,15789473684211	0,882105263157895	0,303411853832853	0,371422876028462	0,245825488343716	0	0,0171325355507407
#1519	0,741758234074807	3,42105263157895	50	44	2,84210526315789	0,905263157894737	0,333851899477314	0,364186585098914	0,33588546891267	0	0,00715893564592955
#1520	0,738525957767977	2,47368421052632	50	44,8421052631579	2,84210526315789	0,886315789473684	0,287722020107636	0,312183152950199	0,259823352100892	0	0,048947334399052
#1521	0,800738412548778	2,94736842105263	50	44,7894736842105	2,52631578947368	0,88421052631579	0,275212254218888	0,384825133395384	0,291217936249953	0	0,0524355875622764
#1522	0,756240594839297	2,52631578947368	50	43,7368421052632	2,57894736842105	0,910526315789474	0,353554480873329	0,404568086565737	0,273149770559684	0	0,0701098791659398
#1523	0,745479726042001	3,57894736842105	50	44,8947368421053	2,47368421052632	0,893684210526316	0,355797155334541	0,3809540762764	0,380409962182595	0	-0,0235441513094299
#1524	0,740480542082097	2,63157894736842	50	44,8947368421053	2,52631578947368	0,92	0,294065087205917	0,320396423938393	0,26166224522238	0	-0,133050381598153
#1525	0,738986786507741	2,68421052631579	50	44,7894736842105	2,10526315789474	0,882105263157895	0,320926538412835	0,342658404642257	0,305741689867108	0	-0,00157161617785824
#1526	0,825111680508508	2,36842105263158	50	45,0526315789474	2,63157894736842	0,876842105263158	0,353793904907877	0,309954525905456	0,339096740807668	0	0,11430800980984
#1527	0,795536300881812	2,31578947368421	50	45,9473684210526	2,15789473684211	0,865263157894737	0,302054213936078	0,375320259501327	0,322678955652656	0	-0,0131234773467777
#1528	0,745056587359675	3,63157894736842	50	43,9473684210526	3,05263157894737	0,888421052631579	0,410147507435351	0,347723644297802	0,311747014983101	0	0,241874904054672
#1529	0,799251005299855	3,05263157894737	50	44,4736842105263	2,52631578947368	0,906315789473684	0,334622057122667	0,292284541883381	0,333946625705004	0	0,0192020896562896
#1530	0,752525423140972	2,73684210526316	50	44,2105263157895	2,68421052631579	0,894736842105263	0,320646641367764	0,349234161707895	0,210762420808197	0	0,0138968969196108
#1531	0,758811905422317	3,21052631578947	50	44,5263157894737	2,05263157894737	0,935789473684211	0,286195605599622	0,290582728488128	0,240431661316651	0	-0,126630375582197
#1532	0,838412693133238	3,10526315789474	50	45,3684210526316	2,57894736842105	0,888421052631579	0,291465818194521	0,230916250516249	0,247098661002769	0	-0,00664462290416672
#1533	0,836322268277222	2,57894736842105	50	44,8421052631579	3	0,912631578947369	0,299311090116679	0,304706252470171	0,265808991079944	0	0,190095381813654
#1534	0,692505276732006	3,52631578947368	50	42,4736842105263	2,47368421052632	0,887368421052632	0,211611133718578	0,372850089881381	0,2538023279142	0	0,177051717815661
#1535	0,710303091887598	3	50	44,9473684210526	2,73684210526316	0,891578947368421	0,322574517793488	0,32200470851666	0,266935050139295	0	-0,143386825099083
#1536	0,826227476146957	3,05263157894737	50	45,3684210526316	2,63157894736842	0,885263157894737	0,283495877440079	0,330081211162846	0,291718114327565	0	0,0101932007703652
#1537	0,739408085702484	3,10526315789474	50	43,7894736842105	2,42105263157895	0,887368421052632	0,36512353518141	0,456759029038198	0,285287516177178	0	-0,0657642800660615
#1538	0,808686891436546	2,26315789473684	50	44,3684210526316	3,10526315789474	0,913684210526316	0,34866877966091	0,298465043513015	0,292741869646445	0	-0,0777792152335781
#1539	0,753803507185075	2,94736842105263	50	44,8421052631579	2,26315789473684	0,898947368421053	0,359728033811678	0,261204988838753	0,250657232116244	0	-0,130266248766752
#1540	0,738119965403268	3,10526315789474	50	45,9473684210526	2,42105263157895	0,922105263157895	0,349449042759528	0,390953852646665	0,237945253370368	0	-0,0909487085136775
#1541	0,746649107906596	3,73684210526316	50	46,3157894736842	2,47368421052632	0,882105263157895	0,241620614007245	0,390769105606452	0,260433988929129	0	0,192091754236736
#1542	0,743944569250899	2,73684210526316	50	44,1578947368421	2,94736842105263	0,912631578947368	0,254023339142547	0,37352073250043	0,325346247986189	0	-0,0126053565474126
#1543	0,784154146048109	2,47368421052632	50	44,5789473684211	2,94736842105263	0,896842105263158	0,317212178549956	0,326235370394523	0,306275904655532	0	0,149981504747482
#1544	0,724705073614554	2,52631578947368	50	45,5263157894737	2,52631578947368	0,908421052631579	0,329678563975664	0,328831326556776	0,237150378840607	0	-0,308647524717147
#1545	0,783866961313241	2,63157894736842	50	45	2,31578947368421	0,890526315789474	0,31538114167111	0,360258305919356	0,304304358255218	0	0,0690729689958457
#1546	0,827463554825723	2,84210526315789	50	44,4736842105263	3,42105263157895	0,878947368421052	0,341038982687413	0,440334209948729	0,381892449662362	0	-0,104414601418457
#1547	0,767646707002516	3,63157894736842	50	43,6315789473684	2,57894736842105	0,885263157894737	0,304240149417046	0,395002866459282	0,2472868766852	0	0,0425236857251523
#1548	0,747192705798678	3,26315789473684	50	45,5263157894737	2,36842105263158	0,905263157894737	0,458152757014175	0,444498106256015	0,220170695330663	0	0,0184186283267591
#1549	0,736545406034751	4,21052631578947	50	45,7368421052632	2,10526315789474	0,895789473684211	0,271464637291483	0,339705467791444	0,226929223010144	0	0,225123381687222
#1550	0,76247437455283	3,15789473684211	50	45,2105263157895	2,52631578947368	0,891578947368421	0,352756844658252	0,342958184497789	0,273739941406302	0	0,0380419709577945
#1551	0,76834428879058	2,89473684210526	50	45,4736842105263	2,15789473684211	0,910526315789474	0,287980096336778	0,340315285344137	0,309264849732122	0	-0,117426934337858
#1552	0,812517513617252	3,36842105263158	50	44,7368421052632	2,57894736842105	0,883157894736842	0,361009846234978	0,292830198682925	0,244820062880715	0	0,0620010025754328
#1553	0,779938042962382	2,78947368421053	50	44,3684210526316	2,31578947368421	0,888421052631579	0,378548387990577	0,337818975234759	0,376511163726378	0	0,113247195974074
#1554	0,746566128974558	2,94736842105263	50	43,9473684210526	2,21052631578947	0,906315789473684	0,220555035032042	0,420120360929506	0,306127944610507	0	-0,177002042174167
#1555	0,766772185564389	3,42105263157895	50	45,1052631578947	2,57894736842105	0,905263157894737	0,31671747478374	0,321125823912663	0,360758182473374	0	0,217528562636392
#1556	0,752663400657786	3,36842105263158	50	45,8947368421053	3,26315789473684	0,894736842105263	0,328158851442095	0,398076063779003	0,251285224274918	0	0,0779444762107386
#1557	0,790695838523798	2,57894736842105	50	44,8947368421053	2,47368421052632	0,901052631578947	0,32594092402541	0,305891105500018	0,276554657096329	0	0,125086868416826
#1558	0,797666980145969	2,89473684210526	50	44,4736842105263	3,15789473684211	0,908421052631579	0,33196134275224	0,484239717894792	0,220630390249225	0	-0,170397485141165
#1559	0,770697847886605	3,05263157894737	50	44,1578947368421	2,68421052631579	0,88	0,278249777910069	0,335351764142409	0,371463763414517	0	-0,00927050910176638
#1560	0,819353490646786	2,31578947368421	50	44,6842105263158	3,21052631578947	0,896842105263158	0,27371328309254	0,348534574094949	0,286153276891109	0	0,0479320018609503
#1561	0,797281836070552	2,73684210526316	50	44,9473684210526	2,10526315789474	0,901052631578948	0,301804054229693	0,3915272301537	0,262476971807731	0	0,0158636712910585
#1562	0,724198614947017	3,57894736842105	50	45	3,26315789473684	0,887368421052632	0,301862128022996	0,378513154266307	0,297721368033547	0	-0,0603904466968535
#1563	0,705185150363598	2,57894736842105	50	44,2631578947368	2,21052631578947	0,901052631578947	0,394236406942088	0,242213566100457	0,19857638465511	0	-0,0806247693684601
#1564	0,694802885856981	3,31578947368421	50	43,8421052631579	2,47368421052632	0,895789473684211	0,325646955968555	0,353326332850497	0,23492642155915	0	0,0813627789481642
#1565	0,801297166703412	3	50	44,5263157894737	2,21052631578947	0,888421052631579	0,395580753972307	0,394571048795811	0,250305885416794	0	-0,0469461658788352
#1566	0,719721529680372	2,68421052631579	50	45,5789473684211	2,89473684210526	0,906315789473685	0,371611389672163	0,268004317633604	0,25761423682425	0	0,0187378311378098
#1567	0,778511857685569	2,63157894736842	50	44,6315789473684	2,68421052631579	0,896842105263158	0,320366511064114	0,280091007428753	0,330219690308395	0	-0,232380900643674
#1568	0,829521714482895	3,42105263157895	50	45,9473684210526	2,05263157894737	0,912631578947368	0,363120201632693	0,416364574571828	0,267402076624659	0	-0,0585733158717289
#1569	0,756606448518905	3,68421052631579	50	45,9473684210526	2,36842105263158	0,866315789473684	0,374550411752088	0,278137461495452	0,201050943595341	0	-0,184998584893813
#1570	0,824275397314124	5,21052631578947	50	45,1052631578947	2,21052631578947	0,9	0,214030753977776	0,289819263238263	0,31916530689794	0	-0,0199538955997448
#1571	0,777666261220527	2,89473684210526	50	44,3684210526316	2,21052631578947	0,873684210526316	0,333790819004324	0,253127914036138	0,261494535669248	0	-0,0244827269225093
#1572	0,726418841670159	3	50	45,6315789473684	2,94736842105263	0,885263157894737	0,29671310733516	0,389360605563651	0,302814243535671	0	-0,0318840675730026
#1573	0,763161415520162	3,15789473684211	50	45	2,36842105263158	0,918947368421053	0,312860050158036	0,289412457548609	0,353215467185223	0	-0,103068093699596
#1574	0,804875917736225	2,73684210526316	50	44,4210526315789	3,05263157894737	0,909473684210526	0,320723190618739	0,352604680190226	0,275914787613417	0	-0,0718410355844246
#1575	0,751015264747931	3,68421052631579	50	45,2105263157895	2,10526315789474	0,903157894736842	0,373709989592067	0,304835946115206	0,270196563590304	0	0,0449596944644863
#1576	0,702211972046097	2,73684210526316	50	43,8947368421053	2,05263157894737	0,9	0,287431554272327	0,371229782613139	0,302848205865977	0	0,0728071988445357
#1577	0,81976750414439	3,10526315789474	50	43,9473684210526	2,94736842105263	0,906315789473685	0,317490646268845	0,351920571408035	0,273944428651475	0	0,171639757675028
#1578	0,735409210518362	3	50	45,6315789473684	2,57894736842105	0,898947368421053	0,278364819472092	0,369032106565443	0,295920798211512	0	-0,151364911663697
#1579	0,720527906977841	3,26315789473684	50	44,6842105263158	2,63157894736842	0,904210526315789	0,318298479500007	0,466577676924443	0,254019531217651	0	-0,258253986638974
#1580	0,729760893326905	3,52631578947368	50	44	2,15789473684211	0,892631578947368	0,304706008562968	0,442292153686647	0,279742709015161	0	-0,0683901006630133
#1581	0,70959733968817	3,84210526315789	50	44,9473684210526	2,68421052631579	0,9	0,259644884368005	0,418453953107264	0,265243772083268	0	-0,102580895445368
#1582	0,781060184485371	3,05263157894737	50	44,5789473684211	2,52631578947368	0,933684210526316	0,311807979120977	0,36678639677602	0,295895474917436	0	0,167129307388549
#1583	0,726808012287535	3,47368421052632	50	44,9473684210526	2,26315789473684	0,89578947368421	0,408556532889599	0,353042051078611	0,291174720537975	0	-0,105590082151938
#1584	0,775537360558742	3,10526315789474	50	45,4736842105263	2,31578947368421	0,886315789473684	0,218719918756407	0,325761304976754	0,304110944385554	0	0,0892452022455828
#1585	0,698171063961165	2,26315789473684	50	44,7894736842105	2,52631578947368	0,882105263157895	0,356736779257	0,328551340154254	0,175261877892558	0	-0,0534666480967235
#1586	0,796213983956758	3,26315789473684	50	43,3684210526316	2,10526315789474	0,869473684210527	0,278971758423153	0,357991930372857	0,25235349101939	0	0,141130838937345
#1587	0,767484925315403	2,63157894736842	50	45,0526315789474	2,10526315789474	0,867368421052632	0,218913891772605	0,353443732537257	0,281750938888901	0	0,208623227310199
#1588	0,830973130289492	2,89473684210526	50	45,6315789473684	2,21052631578947	0,922105263157895	0,377155890354906	0,374276456607094	0,294801806775945	0	-0,0616554967773359
#1589	0,797862206765168	3,73684210526316	50	44,1578947368421	3,31578947368421	0,905263157894737	0,407624167955915	0,338922593652727	0,299724488680769	0	-0,0313607277053527
#1590	0,694975472187027	3,68421052631579	50	45,2631578947368	2,05263157894737	0,906315789473685	0,313015167374086	0,412691289814362	0,271920409594077	0	0,237775268059247
#1591	0,726245092651988	3,63157894736842	50	43,8421052631579	2,21052631578947	0,876842105263158	0,412978572993659	0,37501150952638	0,250873028431024	0	0,0553520238836265
#1592	0,76631844398661	2,94736842105263	50	43,7368421052632	2,26315789473684	0,904210526315789	0,356262774111897	0,339776960440443	0,264248859960977	0	0,117157670836031
#1593	0,788171662185789	3,21052631578947	50	45,7368421052632	4,05263157894737	0,88	0,353812697490576	0,365134610043552	0,275745574691413	0	0,150303774327376
#1594	0,863761349483295	2,78947368421053	50	44,8421052631579	2,73684210526316	0,874736842105263	0,387489876681805	0,283514168745568	0,328130474513108	0	-0,0486256030584444
#1595	0,704393421910784	2,94736842105263	50	45,2105263157895	2,21052631578947	0,887368421052632	0,332876391930611	0,254902333292425	0,30188678546382	0	0,155290406936668
#1596	0,760793885955922	2,31578947368421	50	44,6315789473684	2,26315789473684	0,91578947368421	0,357017974671307	0,307675968956046	0,272156753802067	0	0,217717268646952
#1597	0,739276766175481	2,57894736842105	50	45,1578947368421	2,68421052631579	0,907368421052632	0,264424574144343	0,304475270846216	0,264752413139797	0	0,128010595473923
#1598	0,768140745992044	2,47368421052632	50	45,2631578947368	2,31578947368421	0,887368421052632	0,384334567873048	0,338183808140893	0,223942380867587	0	0,0359738604215097
#1599	0,737393186098522	2,78947368421053	50	45	2,89473684210526	0,886315789473684	0,267585719964716	0,402654300320812	0,236398707429325	0	-0,00773258364451295
#1600	0,79669823271405	2,73684210526316	50	44,1578947368421	2,21052631578947	0,866315789473684	0,363809231097213	0,361681523069555	0,291072621240262	0	-0,0856246797780461
#1601	0,756026221000525	3,15789473684211	50	45,8947368421053	2,63157894736842	0,906315789473684	0,313950723346146	0,3522187547546	0,304239418614217	0	0,142428585285255
#1602	0,729658132570384	2,73684210526316	50	45,3157894736842	2,63157894736842	0,909473684210526	0,277046643879747	0,283021246601988	0,271089714503604	0	0,0341438199879981
#1603	0,745298301579063	2,78947368421053	50	43,9473684210526	2,21052631578947	0,876842105263158	0,34754794114177	0,29878199052975	0,251999704208993	0	0,128687452452467
#1604	0,700077694328837	3,10526315789474	50	44,5789473684211	2,57894736842105	0,910526315789474	0,241388638131123	0,328927000343294	0,265121902749181	0	0,088655195926063
#1605	0,695365028397027	3,10526315789474	50	44,4736842105263	2,47368421052632	0,88	0,331094190813789	0,324056005327226	0,351749948316195	0	-0,11213056488628
#1606	0,752702429449371	3,47368421052632	50	45,9473684210526	2,52631578947368	0,901052631578948	0,344362427176774	0,347134139779346	0,22251007744561	0	-0,0116958621612721
#1607	0,810948181669205	3	50	44	2,57894736842105	0,887368421052632	0,35530787959973	0,377785496431847	0,232771987307511	0	0,124654033166606
#1608	0,796115350367348	2,94736842105263	50	45,2631578947368	2,52631578947368	0,912631578947369	0,298459145911503	0,382643156352531	0,281886561510894	0	0,139630399633627
#1609	0,788183883698891	3,57894736842105	50	45,4210526315789	2,52631578947368	0,896842105263158	0,311561949213995	0,352371468439723	0,294744049829205	0	-0,0590631256232252
#1610	0,788491394193554	3,84210526315789	50	44,3157894736842	2,57894736842105	0,866315789473684	0,368882627368272	0,312566323000916	0,212165172424739	0	0,0101820853023283
#1611	0,826306340747144	3,52631578947368	50	45,4210526315789	2,26315789473684	0,909473684210527	0,326666120920604	0,294996625066928	0,251245125779463	0	0,229769061937233
#1612	0,80821996626334	2,94736842105263	50	43,6315789473684	2,10526315789474	0,909473684210527	0,312927468317719	0,269677907031047	0,271868649246524	0	-0,124933183058884
#1613	0,70361284878052	2,94736842105263	50	44	2,52631578947368	0,921052631578948	0,393105898242876	0,35960787513345	0,305998552003132	0	-0,0358238354367441
#1614	0,732291494467109	3,10526315789474	50	45,2631578947368	2,36842105263158	0,918947368421053	0,36632760945584	0,334452831848508	0,292342329619448	0	-0,00688402245564945
#1615	0,836761134308925	2,47368421052632	50	44	2,57894736842105	0,908421052631579	0,288726072255931	0,35429194827311	0,266532282299775	0	0,114253318375591
#1616	0,700215995552023	3,84210526315789	50	44,1578947368421	2,57894736842105	0,908421052631579	0,34340311019412	0,390902549862766	0,271501356560783	0	-0,0881105122678435
#1617	0,766897114228587	4,05263157894737	50	44,3157894736842	2,47368421052632	0,891578947368421	0,322252569683239	0,313766647950224	0,274134008033058	0	-0,031467125233647
#1618	0,82016539522439	2,73684210526316	50	44,5789473684211	3,26315789473684	0,875789473684211	0,343496219192981	0,343779855433497	0,320790119620039	0	-0,000670378966708696
#1619	0,777311855702137	3,42105263157895	50	46	2,21052631578947	0,898947368421053	0,341682629105261	0,345648052313363	0,276870047056476	0	0,139964905345535
#1620	0,708887287690115	2,84210526315789	50	44,7368421052632	2,21052631578947	0,871578947368421	0,431999265477595	0,385782558193838	0,273445039314536	0	0,0174135207720009
#1621	0,796903237950671	3,47368421052632	50	45,3684210526316	2,89473684210526	0,898947368421053	0,401602897554144	0,398963125431401	0,318040517344996	0	0,157041124313931
#1622	0,788510731939957	3,84210526315789	50	44,3684210526316	2,05263157894737	0,877894736842105	0,357089300358493	0,341822353524745	0,265297969952383	0	0,00630368481965047
#1623	0,717139705880659	4,52631578947368	50	45,3157894736842	3,05263157894737	0,905263157894737	0,351352176646705	0,241127920996798	0,299022108219415	0	0,115825188971208
#1624	0,679106336443493	3,26315789473684	50	44,4210526315789	2,57894736842105	0,909473684210526	0,290423189734633	0,29437362644198	0,298034042505691	0	-0,314992675219894
#1625	0,783789974267606	3,31578947368421	50	44,8421052631579	2,36842105263158	0,877894736842105	0,335202576050835	0,307256555091062	0,252870939227206	0	0,185355089426484
#1626	0,744358780351182	3,47368421052632	50	44,6315789473684	2,94736842105263	0,896842105263158	0,274272642978059	0,373985424969065	0,288484803615081	0	0,0516512622026775
#1627	0,790455148944918	3,89473684210526	50	45,2631578947368	2,31578947368421	0,917894736842105	0,339917365483562	0,162546583850932	0,200920639166923	0	-0,224452993843578
#1628	0,768402196180027	2,68421052631579	50	44,6842105263158	2,05263157894737	0,891578947368421	0,331483522854058	0,34351810843011	0,300054993996319	0	0,17626809364248
#1629	0,700769982065521	3,15789473684211	50	44,0526315789474	2,57894736842105	0,878947368421053	0,269267663162988	0,452355172101593	0,296266415763658	0	0,0597879997097098
#1630	0,733610330189715	3,68421052631579	50	45,1052631578947	2,57894736842105	0,893684210526316	0,320463238157596	0,469045331326952	0,239862158406742	0	-0,0359180738394279
#1631	0,785441163803915	3	50	46,0526315789474	2,84210526315789	0,897894736842105	0,335269637035972	0,244752661564091	0,262509994292475	0	0,0598669406300392
#1632	0,795927241805265	3,10526315789474	50	45,3157894736842	3,05263157894737	0,893684210526316	0,353587761779889	0,359479814281676	0,297124247511643	0	-0,165433045796164
#1633	0,732311636666219	3,36842105263158	50	44,0526315789474	2,42105263157895	0,867368421052632	0,331067919204198	0,254689451854394	0,290428840665793	0	0,0890059684939659
#1634	0,822258750661139	2,78947368421053	50	45,4210526315789	2,31578947368421	0,891578947368421	0,331077272341055	0,378775985602392	0,226172540079225	0	-0,118106153093034
#1635	0,801443697371934	3,68421052631579	50	44,3684210526316	2,15789473684211	0,891578947368421	0,375540901038446	0,372019723303374	0,312637760125418	0	-0,0741327379466429
#1636	0,77569858037409	2,52631578947368	50	44,7894736842105	2,84210526315789	0,888421052631579	0,289672251901723	0,318428475855245	0,304928601174093	0	-0,0318608880423861
#1637	0,753872474126281	2,52631578947368	50	44,2105263157895	3,05263157894737	0,875789473684211	0,260347199221666	0,367639567909834	0,192753729642644	0	0,22231559269425
#1638	0,772622464623252	3,05263157894737	50	44,4210526315789	2,21052631578947	0,889473684210526	0,31042905587046	0,355411422434199	0,217090167097072	0	-0,125417144504232
#1639	0,850119646913277	3,21052631578947	50	44,7894736842105	2,36842105263158	0,901052631578947	0,311993296178167	0,31316990483839	0,298346176479459	0	0,0993474700466686
#1640	0,836749530053933	3,52631578947368	50	45,3684210526316	2,47368421052632	0,876842105263158	0,33648490907985	0,347023478357628	0,250284637734212	0	-0,0417499592715414
#1641	0,761057482032198	3,31578947368421	50	46	2,68421052631579	0,9	0,337749113313697	0,249450724891095	0,294126489452066	0	-0,0427606401736553
#1642	0,800187975643085	3,42105263157895	50	44,9473684210526	3,26315789473684	0,887368421052632	0,425383120497506	0,352107827248054	0,291034155514562	0	0,0553645692842059
#1643	0,680072222695591	3,10526315789474	50	45,1578947368421	2,52631578947368	0,885263157894737	0,36776384675992	0,379587309836973	0,229711694020506	0	0,11216134419948
#1644	0,750347138086814	2,47368421052632	50	45	2,26315789473684	0,861052631578947	0,313789746873504	0,26495144223407	0,255028104514932	0	0,0170499522509234
#1645	0,719261161775835	4,05263157894737	50	44,2631578947368	2,89473684210526	0,897894736842105	0,320946865024916	0,40977308962201	0,310251930493059	0	0,108297897868989
#1646	0,714457400666519	3,68421052631579	50	43,6842105263158	2,89473684210526	0,893684210526316	0,293433794742271	0,306497726332298	0,29905378102511	0	-0,209588352635931
#1647	0,73249980072435	3,84210526315789	50	44,8421052631579	2,36842105263158	0,877894736842105	0,307405552099507	0,427796299278392	0,255011414446453	0	-0,0593154853507306
#1648	0,736872020183151	3,10526315789474	50	45,4736842105263	2,31578947368421	0,910526315789474	0,280708356640112	0,307590391089407	0,294217305273841	0	-0,194834244337477
#1649	0,774901333211695	2,26315789473684	50	44,1052631578947	2,78947368421053	0,875789473684211	0,253694347300243	0,372581414799194	0,259156391024759	0	-0,0937177130886024
#1650	0,733850512007875	2,63157894736842	50	44,7894736842105	2,57894736842105	0,890526315789474	0,332446609054424	0,381790891338756	0,223149457532613	0	-0,020060945097598
#1651	0,751684551176329	2,52631578947368	50	45,6315789473684	2,89473684210526	0,901052631578947	0,358791097844697	0,323346471127723	0,276075513299337	0	-0,0209924671112041
#1652	0,776002726933416	2,89473684210526	50	45,1578947368421	2,26315789473684	0,885263157894737	0,339383513079808	0,290069401982495	0,343802203875364	0	-0,0505818989333237
#1653	0,809001069876575	2,63157894736842	50	44,7368421052632	2,47368421052632	0,911578947368421	0,273051281253444	0,403480783491959	0,217177309567578	0	0,0384864238515783
#1654	0,812949006518458	3	50	45,3157894736842	2,10526315789474	0,874736842105263	0,300889044260041	0,371446836251397	0,323725706200237	0	0,056255234180681
#1655	0,755808461025254	3	50	43,6315789473684	2,57894736842105	0,89578947368421	0,314923628542615	0,231338280059267	0,257597785038991	0	0,043498375877429
#1656	0,770560453222271	2,63157894736842	50	43,3157894736842	2,84210526315789	0,887368421052632	0,30057124370774	0,252808992363908	0,298268934780317	0	0,230914508957252
#1657	0,759671688580351	2,36842105263158	50	44,7368421052632	2,26315789473684	0,915789473684211	0,325250163396111	0,21070971611464	0,278314451316355	0	-0,178686266864926
#1658	0,789113750479526	2,47368421052632	50	44,8947368421053	2,26315789473684	0,912631578947368	0,37186520759434	0,425030046111168	0,32482312030606	0	-0,0801640953474202
#1659	0,774636569894615	3,15789473684211	50	44,8421052631579	2,15789473684211	0,892631578947368	0,273018018888479	0,245850842521323	0,204848195050069	0	-0,0681592929665024
#1660	0,805231391666653	2,73684210526316	50	44,6842105263158	3,05263157894737	0,88	0,372987820542559	0,494514999927431	0,237404330925939	0	-0,0241779872030696
#1661	0,822021579932063	3,52631578947368	50	43,8421052631579	2,21052631578947	0,9	0,297469926374942	0,286135275354354	0,256592167430774	0	-0,169335061869925
#1662	0,782941870346621	3,73684210526316	50	43,1052631578947	2,21052631578947	0,906315789473684	0,29100206670319	0,248242364081254	0,227895241884319	0	0,0517290520853994
#1663	0,833149041944875	2,21052631578947	50	45,1578947368421	2,31578947368421	0,868421052631579	0,342373443004062	0,461034261852549	0,229390345438375	0	-0,114573647569716
#1664	0,740484258219183	2,94736842105263	50	45,2631578947368	3,31578947368421	0,894736842105263	0,4238755500911	0,31000158663569	0,256694614601168	0	-0,018716495303207
#1665	0,780073021855125	3,47368421052632	50	45,2631578947368	3,05263157894737	0,891578947368421	0,300388991799807	0,396293041936055	0,309350665130806	0	-0,0902045301369075
#1666	0,850284581480709	3,26315789473684	50	44	2,57894736842105	0,878947368421053	0,28559470525987	0,336450996850523	0,282562158478435	0	0,0831580941478289
#1667	0,802811388608351	2,73684210526316	50	44,6315789473684	2,47368421052632	0,882105263157895	0,309173987874998	0,415240661138355	0,261706732049633	0	0,0545035343627751
#1668	0,725889422161061	3,05263157894737	50	44,3684210526316	2,10526315789474	0,906315789473685	0,307286064934026	0,223455051756214	0,226892737942007	0	-0,0258061339271766
#1669	0,852482574748582	3,73684210526316	50	43,4210526315789	2,10526315789474	0,907368421052632	0,348698569048984	0,298746474376031	0,30381529624546	0	0,0576042252437715
#1670	0,687185672816303	2,94736842105263	50	44,7368421052632	2,52631578947368	0,854736842105263	0,288004749260086	0,263269157194327	0,23482743061679	0	0,00855979434034216
#1671	0,796730839857403	3,31578947368421	50	45,2631578947368	2,84210526315789	0,926315789473684	0,376100656909705	0,458050403871352	0,262113399635829	0	-0,0700124517567576
#1672	0,788148979537534	3,57894736842105	50	44,3157894736842	2,26315789473684	0,882105263157895	0,220247267738325	0,213217932162488	0,211493541472399	0	-0,14409154635357
#1673	0,681564252174214	2,84210526315789	50	44,4210526315789	2,78947368421053	0,867368421052632	0,313894020543672	0,387325556218491	0,252073466316468	0	0,084044245957441
#1674	0,764897205880028	2,94736842105263	50	44,5789473684211	3,21052631578947	0,894736842105263	0,298931802876653	0,405791665058145	0,306688726079496	0	0,056713167482392
#1675	0,737762343500187	3,52631578947368	50	44,2631578947368	2,57894736842105	0,898947368421053	0,338891404841304	0,294163948882488	0,265915265542418	0	-0,0440501845532498
#1676	0,798103368135869	3,47368421052632	50	45,1578947368421	3,26315789473684	0,889473684210526	0,332577408279315	0,279585426262464	0,25216861347983	0	0,0889487508186143
#1677	0,76585075344242	3,31578947368421	50	45,2105263157895	2,42105263157895	0,9	0,337724435680411	0,289927829550502	0,271085144229463	0	-0,0432303368133703
#1678	0,737535847978119	3,52631578947368	50	44,7894736842105	3	0,893684210526316	0,301940962772442	0,426611247795667	0,272169712761088	0	0,262081154107482
#1679	0,763911493579391	2,57894736842105	50	45,1052631578947	2,21052631578947	0,88	0,306613646695722	0,324211162648523	0,241420010610125	0	-0,0798086194351572
#1680	0,798053145392535	3,52631578947368	50	44,5263157894737	2,52631578947368	0,902105263157895	0,328566764591235	0,294536681151094	0,24700793698808	0	-0,105597552503484
#1681	0,749981279031755	3,63157894736842	50	44,3157894736842	2,31578947368421	0,886315789473684	0,255842963638049	0,330974736603172	0,289554302721521	0	-0,153673442987196
#1682	0,714353065259369	3,63157894736842	50	44,3684210526316	2,78947368421053	0,882105263157895	0,287817621994335	0,400175555512552	0,239192637567737	0	-0,0833789307007369
#1683	0,739601285447521	2,73684210526316	50	45,2105263157895	2,21052631578947	0,895789473684211	0,238349567325167	0,334246885894236	0,286952686632783	0	-0,097571319318276
#1684	0,766582953231349	2,57894736842105	50	44,7894736842105	2,26315789473684	0,893684210526316	0,348320264231415	0,362350051326233	0,275264631865424	0	0,159672280912741
#1685	0,694504860606271	3,15789473684211	50	42,8947368421053	2,47368421052632	0,914736842105263	0,242477241620848	0,377486356611527	0,312504870296091	0	-0,00363577722966194
#1686	0,677922496672459	3	50	44,7894736842105	2,21052631578947	0,874736842105263	0,315787447307452	0,389236991882882	0,306883699164783	0	0,0771376267554825
#1687	0,753391380854756	2,78947368421053	50	44,1052631578947	2,52631578947368	0,878947368421053	0,339995229213676	0,257043102483929	0,374524445708061	0	-0,0870121898598563
#1688	0,850247170014251	2,78947368421053	50	44,5789473684211	2,47368421052632	0,906315789473685	0,281577437772887	0,517729812627902	0,341404026546251	0	-0,00273029527322909
#1689	0,757166514544144	3,15789473684211	50	44,4210526315789	3,21052631578947	0,889473684210526	0,316369856013764	0,35315831755995	0,281411666596419	0	-0,227391980872095
#1690	0,72284074560589	4,26315789473684	50	42,7368421052632	2,52631578947368	0,88421052631579	0,326108140600774	0,38087944836814	0,259389175807837	0	-0,0835995358524128
#1691	0,724112226360881	3,05263157894737	50	43,8947368421053	2,36842105263158	0,855789473684211	0,260526914333485	0,380473287156673	0,253693815219909	0	0,0980368883357733
#1692	0,751822484825623	3,73684210526316	50	44,8947368421053	2,31578947368421	0,888421052631579	0,338070237894666	0,431608392443823	0,261717091167916	0	-0,0478891751621928
#1693	0,770154487282292	2,68421052631579	50	45,4736842105263	2,31578947368421	0,885263157894737	0,26475870755405	0,352797852098106	0,18525815362005	0	0,00422063323697
#1694	0,837324589007547	2,52631578947368	50	45,1052631578947	2,36842105263158	0,90421052631579	0,267530920610666	0,352869534067201	0,232974186957622	0	0,22236747526481
#1695	0,747378422271323	3,21052631578947	50	45,6315789473684	2,68421052631579	0,893684210526316	0,393761121878614	0,280761637953037	0,299031441556827	0	0,124184668086721
#1696	0,794248385466816	2,52631578947368	50	44,4736842105263	3,15789473684211	0,888421052631579	0,277829768847942	0,326957520914811	0,299271930634123	0	-0,00866723699189862
#1697	0,745074284126224	2,89473684210526	50	44,2631578947368	2,47368421052632	0,893684210526316	0,263638604968945	0,323845862489533	0,27807573654807	0	-0,03552384136276
#1698	0,750429000241467	2,57894736842105	50	45	2,57894736842105	0,885263157894737	0,307378453250599	0,363664345738876	0,224596914960687	0	-0,0685378629974867
#1699	0,823554418436476	3,31578947368421	50	43,5263157894737	2,21052631578947	0,891578947368421	0,306596206583132	0,359732373953544	0,277827023195771	0	-0,0347822193121916
#1700	0,797100599131321	3,94736842105263	50	44,3684210526316	2,89473684210526	0,908421052631579	0,274447374459692	0,287871775794851	0,292812424968742	0	-0,118928593892566
#1701	0,787159695441643	3,47368421052632	50	44,4736842105263	2,42105263157895	0,893684210526316	0,270461595149119	0,27422443060562	0,304524279291402	0	0,0845600540116868
#1702	0,773594181237677	4	50	43,3684210526316	2,68421052631579	0,885263157894737	0,269884922412689	0,400743132469073	0,295442692225974	0	-0,129265033893567
#1703	0,7468115017232	3,57894736842105	50	45	2,31578947368421	0,912631578947369	0,341751367651714	0,294263012905657	0,292395787876076	0	0,0649984240744296
#1704	0,800192861722412	3,73684210526316	50	44,7894736842105	2,89473684210526	0,902105263157895	0,382043620806563	0,394747128085732	0,333371343065506	0	-0,06920594297368
#1705	0,775937844306554	3,36842105263158	50	45,1052631578947	2,36842105263158	0,888421052631579	0,288246033618703	0,437666375585991	0,270614949854425	0	0,142706895365313
#1706	0,776935423806761	3,10526315789474	50	43,8947368421053	2,21052631578947	0,881052631578947	0,35344597341049	0,301155823619427	0,211252604573844	0	-0,0701435889369767
#1707	0,778975722896967	3,26315789473684	50	44,5263157894737	2,21052631578947	0,912631578947369	0,223319108413908	0,362402164953044	0,235020717187981	0	-0,0275553467954632
#1708	0,733976490352311	2,57894736842105	50	44,9473684210526	3,63157894736842	0,890526315789474	0,385509089636887	0,341949676102196	0,267841830052113	0	-0,0858239033444618
#1709	0,790355294593313	2,63157894736842	50	45,1578947368421	3,26315789473684	0,882105263157895	0,34748207861712	0,296686273843842	0,252380111865985	0	0,209243179198161
#1710	0,776982485208925	3	50	44,4736842105263	2,26315789473684	0,875789473684211	0,288336168446049	0,31998072785604	0,288895634235222	0	0,0309660754758194
#1711	0,701997167211337	3,57894736842105	50	44,6842105263158	2,57894736842105	0,866315789473684	0,328131793947766	0,27225038527997	0,257906913597636	0	0,032898170636343
#1712	0,794554847145155	2,57894736842105	50	44,4210526315789	2,63157894736842	0,891578947368421	0,365561501447338	0,345426439936065	0,283374171871992	0	-0,0445619707671615
#1713	0,772635950190127	4,10526315789474	50	45,1578947368421	2,21052631578947	0,913684210526316	0,37266538960495	0,386985265318168	0,318791385086654	0	0,00513750962490245
#1714	0,718832671982812	3,15789473684211	50	45,0526315789474	3,73684210526316	0,871578947368421	0,231520380953875	0,404381347591794	0,215227588099969	0	-0,174875535190194
#1715	0,72872319872776	3,42105263157895	50	43,9473684210526	3,05263157894737	0,897894736842105	0,316501604232098	0,339384003750266	0,222288902247883	0	-0,0346163541258493
#1716	0,79438549668581	3,42105263157895	50	45,6315789473684	2,63157894736842	0,902105263157895	0,281366510811519	0,377234619383673	0,273654895931233	0	0,000225368712397075
#1717	0,775591276374088	3,42105263157895	50	44,4210526315789	2,94736842105263	0,891578947368421	0,340468379647117	0,295291430765271	0,268445143655061	0	0,00824348581316704
#1718	0,742833340592935	3	50	44,2105263157895	2,63157894736842	0,888421052631579	0,390682814830747	0,414762255921473	0,278435982595238	0	-0,0564971432652864
#1719	0,809611041904921	3,68421052631579	50	45,1578947368421	2,57894736842105	0,898947368421053	0,34101403454827	0,263580472740424	0,298510349179225	0	0,0498474468941151
#1720	0,806514678530309	3	50	43,5263157894737	2	0,916842105263158	0,381422124439453	0,41985088314986	0,284016226011845	0	0,125029637305319
#1721	0,874032698989517	2,89473684210526	50	43,5789473684211	2,68421052631579	0,852631578947369	0,360810797350007	0,408811503237102	0,318183317630583	0	0,196321076435041
#1722	0,78581215906133	2,57894736842105	50	43,2631578947368	2,47368421052632	0,910526315789474	0,38648488138979	0,321567790811711	0,242718944566139	0	0,0324304139004179
#1723	0,79296976431642	3,21052631578947	50	45,1052631578947	3,26315789473684	0,875789473684211	0,363999620216782	0,34063573564655	0,246355334888027	0	-0,105548345320843
#1724	0,755091992480161	3,15789473684211	50	45	2,73684210526316	0,889473684210526	0,374196517097712	0,344091891482018	0,248036793307762	0	-0,0717661727114558
#1725	0,743444401575222	2,94736842105263	50	44,3157894736842	2,78947368421053	0,887368421052632	0,322633816242924	0,306387193510018	0,343497058159917	0	0,0245134178688821
#1726	0,766742227503658	3,57894736842105	50	44,5263157894737	2,15789473684211	0,878947368421053	0,377133271739212	0,39467381900051	0,273505517596457	0	-0,128744322676001
#1727	0,761576976771941	2,68421052631579	50	45,3157894736842	2,52631578947368	0,898947368421053	0,299661559127998	0,285703946418118	0,323596370106148	0	0,0999430425900301
#1728	0,738762868432182	2,63157894736842	50	45,4210526315789	3,21052631578947	0,897894736842105	0,300515864920052	0,256061865808534	0,324571379205087	0	0,0106876245058402
#1729	0,779123334812789	2,57894736842105	50	45,4210526315789	2,94736842105263	0,89578947368421	0,29456398847611	0,429091226269948	0,220972185335366	0	-0,0922414223102636
#1730	0,743677207369467	3,42105263157895	50	44,6842105263158	2,21052631578947	0,903157894736842	0,3157415055575	0,224174490827676	0,243571469350001	0	0,0849421200415034
#1731	0,830695921486754	3,57894736842105	50	44,8421052631579	2,68421052631579	0,873684210526316	0,408877375346032	0,281528926135938	0,353057597834832	0	0,240415007074754
#1732	0,703315571553995	2,89473684210526	50	44,6842105263158	2,63157894736842	0,895789473684211	0,255763780735292	0,419271220067555	0,25433218981524	0	0,0646621268259062
#1733	0,709584683010364	3,10526315789474	50	44,2631578947368	2,57894736842105	0,896842105263158	0,288601673133483	0,255102565827856	0,222565191674741	0	-0,00256542290757606
#1734	0,76710384250297	3,36842105263158	50	44,6842105263158	2,63157894736842	0,904210526315789	0,235640897273773	0,358740523751699	0,2326892908625	0	0,302289189705537
#1735	0,755033551412641	3,05263157894737	50	45,6315789473684	2,21052631578947	0,890526315789474	0,331864640666726	0,298908896701723	0,257477963637457	0	0,128249529651209
#1736	0,735006995998723	5	50	45,4210526315789	2,42105263157895	0,890526315789474	0,316303832851512	0,51054860027039	0,277361900571656	0	-0,185045605760434
#1737	0,725517196473867	3,21052631578947	50	44,6842105263158	2,36842105263158	0,888421052631579	0,378674672947825	0,333524519889668	0,242864095124876	0	0,115976329737777
#1738	0,708056756530057	3,68421052631579	50	44,4736842105263	2,21052631578947	0,897894736842106	0,29616068283418	0,438162793116627	0,234793302989843	0	0,0455316917207491
#1739	0,815641296248996	3,63157894736842	50	44,2631578947368	3,42105263157895	0,896842105263158	0,39377014062248	0,394363791176627	0,280131111470025	0	0,0785887502971453
#1740	0,726133247588855	3,57894736842105	50	44,8421052631579	2,63157894736842	0,922105263157895	0,303898543699539	0,354663304947332	0,277876295776348	0	0,127146763521807
#1741	0,77078508251663	3	50	45,6315789473684	2,57894736842105	0,926315789473684	0,381000483413946	0,322188956956361	0,214518448385115	0	0,0791742623658389
#1742	0,835728678127984	3,78947368421053	50	45,0526315789474	2,52631578947368	0,868421052631579	0,388482553581703	0,461829961625532	0,286668589291896	0	-0,182968684431522
#1743	0,801393902991714	3,15789473684211	50	44,2105263157895	2,15789473684211	0,883157894736842	0,332115656250369	0,377287155833591	0,243805266769418	0	-0,0303066648941806
#1744	0,774939988505421	2,68421052631579	50	45,3684210526316	2,94736842105263	0,887368421052632	0,279956595901712	0,387681795917578	0,264885019520689	0	0,193581923387003
#1745	0,784927317813046	2,57894736842105	50	44,2105263157895	2,31578947368421	0,913684210526316	0,345387334003602	0,380199514748159	0,255180512797419	0	0,0832019285425473
#1746	0,754873737606856	3,63157894736842	50	46,3157894736842	2,47368421052632	0,886315789473684	0,300286490890714	0,284031204147882	0,283217422836261	0	-0,0883543373855294
#1747	0,817676549532187	3,21052631578947	50	45,2631578947368	2,10526315789474	0,858947368421053	0,379053581639692	0,42497807441272	0,300927786163765	0	-0,203921476849266
#1748	0,763885209543475	2,68421052631579	50	44,4210526315789	2,84210526315789	0,898947368421053	0,349852337063776	0,310212439855696	0,256655660963711	0	0,029702876327053
#1749	0,786258445162736	2,78947368421053	50	44,5263157894737	2,21052631578947	0,911578947368421	0,328202586204444	0,358575040709991	0,299180477320571	0	-0,01013219977458
#1750	0,770590811904948	3,89473684210526	50	45,4210526315789	2,68421052631579	0,897894736842105	0,297559500385807	0,5093947848756	0,309607225247307	0	-0,00786117697110291
#1751	0,770297257932495	2,68421052631579	50	44,9473684210526	2,36842105263158	0,889473684210526	0,355154584954116	0,388374366839057	0,351971403543893	0	-0,0982412673618861
#1752	0,7218834494343	2,63157894736842	50	44,9473684210526	2,21052631578947	0,915789473684211	0,359128884880364	0,384688242871568	0,259093575523841	0	0,0158728469228387
#1753	0,728452427836736	2,63157894736842	50	43,7894736842105	2,52631578947368	0,901052631578947	0,264732530877486	0,295418511694255	0,194991099004107	0	-0,0177793080714628
#1754	0,765040819735554	2,52631578947368	50	43,5789473684211	2,63157894736842	0,88	0,364320881968816	0,344709405501331	0,295100572975292	0	-0,138792915816333
#1755	0,819345334030584	5,10526315789474	50	44,2105263157895	2,52631578947368	0,913684210526316	0,326829100926686	0,434374543422625	0,26946515514317	0	0,0693546389264789
#1756	0,769511154326995	3,21052631578947	50	45,5263157894737	2,52631578947368	0,88421052631579	0,297444649544332	0,287849738639535	0,257346072121084	0	0,0358966848482963
#1757	0,823392336437174	3,36842105263158	50	45,3684210526316	2,26315789473684	0,877894736842105	0,362183785873345	0,385838475994459	0,202175297380229	0	0,0675761661040344
#1758	0,813698048144098	2,63157894736842	50	44,4210526315789	2,57894736842105	0,898947368421053	0,341287894917822	0,374519354042796	0,291705905799554	0	-0,0396314502177136
#1759	0,662749949698394	2,42105263157895	50	45,1052631578947	3	0,866315789473684	0,333970470465015	0,357139195391075	0,307682192329534	0	-0,0892138201554098
#1760	0,736593417890715	3,84210526315789	50	44,9473684210526	2,36842105263158	0,889473684210526	0,36142206853883	0,404159493319197	0,325560542871236	0	0,024414484544856
#1761	0,770528631950665	3,31578947368421	50	44,6315789473684	2,10526315789474	0,887368421052632	0,306481836389154	0,24999646215785	0,322179050885605	0	0,125744857072621
#1762	0,73053276003654	2,63157894736842	50	44,6315789473684	3,05263157894737	0,886315789473684	0,339407774280848	0,310493110476347	0,262349549454656	0	0,0813491696426636
#1763	0,785312984390535	3,84210526315789	50	45,1052631578947	2,63157894736842	0,890526315789474	0,336137718347789	0,273709439712237	0,299891780677922	0	-0,141095546956393
#1764	0,770762952497654	2,94736842105263	50	45,6842105263158	2,42105263157895	0,891578947368421	0,305976013872132	0,40497980124895	0,265542621741362	0	0,0807807994380589
#1765	0,744186312267347	3,42105263157895	50	45	2,89473684210526	0,903157894736842	0,275521121079026	0,463390528160118	0,2340341431001	0	0,0437118716835017
#1766	0,742418215391713	3,52631578947368	50	43,4210526315789	2,21052631578947	0,896842105263158	0,253460015749136	0,229777572089982	0,23882403802236	0	0,1814821350099
#1767	0,730913815382064	2,21052631578947	50	44,4210526315789	2,52631578947368	0,885263157894737	0,338777984958442	0,295977517905436	0,277052618031403	0	0,144555929691411
#1768	0,707187839205361	3,10526315789474	50	44,1578947368421	3,31578947368421	0,865263157894737	0,323587798292335	0,249453847315095	0,303834620508821	0	-0,0628346149670479
#1769	0,780525833822691	2,89473684210526	50	44,3157894736842	2,73684210526316	0,891578947368421	0,356633681445806	0,297951603958355	0,246445291827881	0	-0,1754173612279
#1770	0,735529102138079	3,68421052631579	50	44,6315789473684	3,36842105263158	0,908421052631579	0,305923746708811	0,255377362588908	0,307858092925465	0	-0,0889956879720078
#1771	0,724926446852844	3,26315789473684	50	45,4210526315789	2,47368421052632	0,906315789473684	0,324892350227581	0,333504272019062	0,414679583585885	0	0,143987068049605
#1772	0,747271151497643	3,10526315789474	50	44,2105263157895	2,57894736842105	0,886315789473684	0,403990957298538	0,360138285371091	0,280036973449053	0	-0,0150609473138948
#1773	0,814382101251974	2,73684210526316	50	43,8947368421053	2,31578947368421	0,869473684210526	0,393039851018718	0,283497057862046	0,200578150438183	0	-0,150899090542872
#1774	0,791273844595885	4,05263157894737	50	44,3157894736842	2,47368421052632	0,887368421052632	0,289976250761659	0,356778355485183	0,242424518885095	0	-0,0108345381504365
#1775	0,785981171950576	3,31578947368421	50	43,6315789473684	2,26315789473684	0,893684210526316	0,446917364905584	0,402471652092557	0,249449694280289	0	-0,0775144343444833
#1776	0,82451344926064	2,47368421052632	50	44,5263157894737	3,47368421052632	0,902105263157895	0,281379198451212	0,357229248814392	0,263007869346494	0	0,0953784764945387
#1777	0,743645675892268	4	50	44,4210526315789	3,68421052631579	0,901052631578947	0,286139114802188	0,328450526586317	0,319737053952837	0	0,00964190343511538
#1778	0,748598560735593	3,57894736842105	50	43,9473684210526	2,57894736842105	0,935789473684211	0,261210638689695	0,302719954407179	0,31662213933137	0	0,000926450866978179
#1779	0,752756653132707	2,84210526315789	50	43,3684210526316	2,47368421052632	0,874736842105263	0,24606805953154	0,321095708441721	0,270921097517793	0	0,0441205015178763
#1780	0,737301835257981	3,73684210526316	50	44,8947368421053	2,68421052631579	0,892631578947368	0,336541403426207	0,385977650947849	0,33427369819266	0	-0,114536580805454
#1781	0,743542748729882	2,57894736842105	50	44,7368421052632	2,68421052631579	0,881052631578947	0,409248480497476	0,178565107699192	0,233933471763906	0	0,000395197389185979
#1782	0,696211376328188	3,21052631578947	50	43,7894736842105	2,47368421052632	0,894736842105263	0,372342252139946	0,277364870622053	0,269396878062781	0	-0,176615842770866
#1783	0,810392659134277	3,36842105263158	50	44,0526315789474	2,94736842105263	0,901052631578947	0,308724516003123	0,385614191661445	0,314114913911157	0	0,11923271866172
#1784	0,732973796439523	2,94736842105263	50	45,7894736842105	2,63157894736842	0,894736842105263	0,38197704401214	0,33275188458652	0,296831800738156	0	-0,000668745872588199
#1785	0,800749975006895	2,89473684210526	50	43,4736842105263	2,57894736842105	0,901052631578948	0,321302643383767	0,254584580122585	0,264039872727469	0	0,0527865085662809
#1786	0,76380882811371	3,26315789473684	50	45,0526315789474	2,26315789473684	0,9	0,319215177495662	0,291820709130382	0,257408279564816	0	0,199721083254897
#1787	0,750581127906434	2,84210526315789	50	44,6315789473684	2,42105263157895	0,850526315789474	0,307787438226296	0,272917688016082	0,268676829115259	0	-0,0485476288882745
#1788	0,727013996349915	3,84210526315789	50	46,1578947368421	2,21052631578947	0,895789473684211	0,35852841116373	0,303210284568591	0,244792743676385	0	0,032486708947129
#1789	0,757450601579345	3,15789473684211	50	44,4210526315789	2,36842105263158	0,903157894736842	0,315465412082097	0,290329613938066	0,252869377998729	0	0,244374931837367
#1790	0,784014184057375	3,78947368421053	50	44,0526315789474	3,31578947368421	0,88421052631579	0,253389446234932	0,415412285852314	0,236274659844373	0	0,0182764768461278
#1791	0,759859260735497	2,47368421052632	50	44,4210526315789	2,26315789473684	0,9	0,303788434674728	0,373739381660328	0,263055082318753	0	-0,19036869334805
#1792	0,840190631828983	3,42105263157895	50	45,1578947368421	3,21052631578947	0,901052631578947	0,263975502905055	0,294163500882523	0,297369925136284	0	-0,0246916863499852
#1793	0,741722420036079	3,05263157894737	50	43,7894736842105	2,21052631578947	0,874736842105263	0,349699460375804	0,323855559282169	0,312474473054385	0	0,105447449114766
#1794	0,758434548729951	3,05263157894737	50	44,0526315789474	2,68421052631579	0,891578947368421	0,393859585131134	0,198576083328092	0,240860691234082	0	-0,0752283133328367
#1795	0,777464301780302	2,63157894736842	50	44,4736842105263	2,89473684210526	0,894736842105263	0,323182347117098	0,339272894328582	0,233742341650115	0	-0,110293609870849
#1796	0,823025033182166	2,78947368421053	50	44,8947368421053	2,52631578947368	0,912631578947368	0,263253766846424	0,283517646854389	0,277249310745091	0	0,0593290520883659
#1797	0,770989592210713	3,21052631578947	50	44,2105263157895	2,15789473684211	0,898947368421053	0,351740937136359	0,322660322526406	0,332605587680398	0	0,0255337435565523
#1798	0,765361728281458	3,10526315789474	50	44,4736842105263	2,57894736842105	0,89578947368421	0,327606396258686	0,343893788612537	0,319902541403033	0	-0,171392500132002
#1799	0,784028367253581	3,05263157894737	50	44,2105263157895	2,63157894736842	0,868421052631579	0,254170543005673	0,35249445492054	0,297784849597069	0	8,73694988869969E-05
#1800	0,82371366991797	2,89473684210526	50	44,2105263157895	2,94736842105263	0,877894736842105	0,262734598489833	0,337375378257602	0,258285005257989	0	-0,0714941075067982
#1801	0,73395799324692	2,68421052631579	50	45	2,15789473684211	0,876842105263158	0,33373691753963	0,309349555638338	0,276300443747705	0	0,150469846683969
#1802	0,81565683490907	2,52631578947368	50	44,6315789473684	2,42105263157895	0,914736842105263	0,353313685463176	0,336689145486594	0,312755057683726	0	0,000375281767883572
#1803	0,762489360062534	2,63157894736842	50	44,6842105263158	3,10526315789474	0,877894736842106	0,329689073981749	0,295990337862568	0,273274461003938	0	-0,0285096708004039
#1804	0,717525992883934	3,15789473684211	50	44,7894736842105	2,94736842105263	0,915789473684211	0,266576553046443	0,448245642256206	0,22376331226578	0	0,271317823250013
#1805	0,775461156683417	2,47368421052632	50	45,3157894736842	2,52631578947368	0,876842105263158	0,321161142556267	0,316823583488286	0,279248193502673	0	0,112503956795902
#1806	0,739434763983855	2,57894736842105	50	46,2105263157895	3,26315789473684	0,909473684210526	0,273234597307045	0,47612391812328	0,282188764515313	0	0,0688818036942751
#1807	0,769231062952335	3,57894736842105	50	44,3157894736842	2,57894736842105	0,904210526315789	0,278456322070792	0,30543575562019	0,326245904822362	0	-0,0867339560519227
#1808	0,707100769280802	2,68421052631579	50	44,6315789473684	2,21052631578947	0,908421052631579	0,270592879685332	0,294265908244276	0,269190305821158	0	0,0442555825170071
#1809	0,795887080507615	2,47368421052632	50	44,4736842105263	2,36842105263158	0,895789473684211	0,362982817375796	0,421367417335244	0,264126002525156	0	-0,07995488696877
#1810	0,755960362537314	3,31578947368421	50	43,7894736842105	2,10526315789474	0,862105263157895	0,318867898174112	0,473319250995399	0,337906655816039	0	0,0456960147231916
#1811	0,782359496802819	3,73684210526316	50	46,4736842105263	3,05263157894737	0,888421052631579	0,288585974536668	0,435827390772178	0,318402992928012	0	0,0267874205058122
#1812	0,770060874144773	2,94736842105263	50	44,2631578947368	2,68421052631579	0,895789473684211	0,292152972125872	0,347631221534724	0,315167820918963	0	-0,128004324893258
#1813	0,711767078227656	4,15789473684211	50	44,5263157894737	2,42105263157895	0,88	0,242653962865967	0,318781390481311	0,31379276836897	0	0,0142719197625949
#1814	0,795128017573907	2,36842105263158	50	44,4736842105263	2,26315789473684	0,868421052631579	0,327994407755797	0,326285777178492	0,304416304980222	0	0,102635204809527
#1815	0,776146073181983	2,63157894736842	50	45,1578947368421	3,10526315789474	0,887368421052632	0,306722323908534	0,303294286906978	0,276037532968494	0	-0,0517449393784122
#1816	0,779615971234689	3,78947368421053	50	44,7894736842105	2,10526315789474	0,892631578947368	0,335117210721417	0,35926406465654	0,261765033736675	0	0,143886165762032
#1817	0,767982523114083	4,15789473684211	50	46	2,84210526315789	0,887368421052632	0,330149647057856	0,43431957962744	0,291510576506803	0	-0,0525845907922776
#1818	0,861399103740622	3,63157894736842	50	44,2105263157895	2,78947368421053	0,929473684210526	0,354050118901335	0,314790646530841	0,209188414501398	0	-0,00278520175430034
#1819	0,749514609384456	4,63157894736842	50	44,8947368421053	2,15789473684211	0,889473684210526	0,361514017920128	0,237649542388399	0,252663154151467	0	0,212781138648099
#1820	0,816491914249247	3,10526315789474	50	45,4210526315789	3,57894736842105	0,901052631578947	0,282973700328124	0,293775811585876	0,308325144380483	0	0,0920244447048319
#1821	0,81031040211709	3,26315789473684	50	45,1578947368421	2,15789473684211	0,881052631578947	0,372235541542746	0,426423399312168	0,237795038545362	0	0,0472114722074117
#1822	0,759803537973245	3	50	44,9473684210526	2,68421052631579	0,888421052631579	0,310864245651924	0,326083535431095	0,319313727454094	0	-0,0665084726358694
#1823	0,800987725887013	2,26315789473684	50	43,2105263157895	2,36842105263158	0,898947368421053	0,320956459396268	0,215071946079267	0,323569046805942	0	0,00662485753260768
#1824	0,756163512447971	2,31578947368421	50	45,7894736842105	2,52631578947368	0,887368421052632	0,252149507265511	0,350032553923645	0,318858052691394	0	-0,112697499899956
#1825	0,750380574736317	3,57894736842105	50	43,6315789473684	2,36842105263158	0,888421052631579	0,376046653651454	0,36036698626795	0,303906325378802	0	0,0317998677312787
#1826	0,81420628856797	3	50	46	2,47368421052632	0,898947368421053	0,263179731380274	0,445813778978193	0,265163445016255	0	0,00697569204273388
#1827	0,753353887906333	2,84210526315789	50	44,9473684210526	2,21052631578947	0,886315789473684	0,23972412097455	0,30475739851579	0,265254932625933	0	0,0461392338856588
#1828	0,761439817407007	3,21052631578947	50	44,5789473684211	2,57894736842105	0,901052631578947	0,284929127226841	0,36935177860676	0,276122735701161	0	0,121336944207146
#1829	0,783804490522372	2,63157894736842	50	45,1578947368421	2,57894736842105	0,91578947368421	0,282766374411229	0,45414522618642	0,394577633341861	0	-0,0678909472170118
#1830	0,73170686448173	2,52631578947368	50	43,2105263157895	3,42105263157895	0,869473684210527	0,245000924439765	0,368314420494396	0,308467438432631	0	0,0314515604877669
#1831	0,790866517295497	3,68421052631579	50	44,1052631578947	2,47368421052632	0,890526315789474	0,258222210524476	0,286260443829493	0,274458466800734	0	-0,0120812852645765
#1832	0,785814115039875	3,05263157894737	50	44,6315789473684	2,63157894736842	0,9	0,368231721153805	0,344532132532163	0,310304922689331	0	-0,131885740178011
#1833	0,695832330948838	3,31578947368421	50	43,8421052631579	2,84210526315789	0,874736842105263	0,31642651656485	0,26092361573441	0,280617205099411	0	0,00638365985939952
#1834	0,771182250639599	4,05263157894737	50	45,2105263157895	2,42105263157895	0,915789473684211	0,328871843886144	0,267591957731709	0,213816797123663	0	0,0396224420146948
#1835	0,741611643371272	3,57894736842105	50	45,9473684210526	2,47368421052632	0,887368421052632	0,303709178268439	0,447998932748072	0,225317046213021	0	0,27055070169158
#1836	0,682568556048309	2,42105263157895	50	44,8947368421053	2,89473684210526	0,902105263157895	0,266490727292427	0,361956757957294	0,284912275705275	0	-0,161217963470474
#1837	0,750229431779937	3	50	43,5789473684211	2,84210526315789	0,917894736842105	0,310046086307137	0,366312487109202	0,297814566523554	0	-0,0476427588773115
#1838	0,703490814522464	2,68421052631579	50	45,3684210526316	2,21052631578947	0,907368421052631	0,381028346300388	0,29633120980527	0,286838399056179	0	0,0179720465562096
#1839	0,788030718558156	3,63157894736842	50	44,7368421052632	2,63157894736842	0,906315789473685	0,259702774699316	0,37493232041076	0,282498454139786	0	0,025650011874311
#1840	0,720990694726697	2,73684210526316	50	45,2631578947368	2,84210526315789	0,88	0,390274688999683	0,361587786173245	0,233818285094423	0	0,0271617961101315
#1841	0,726716302484793	4	50	44,6315789473684	2,68421052631579	0,896842105263158	0,316732453832309	0,429780808797169	0,218469131443126	0	0,00451101439564253
#1842	0,696910109230701	3,21052631578947	50	44,5789473684211	2,15789473684211	0,878947368421053	0,290614005661262	0,277148937353956	0,275652608864165	0	-0,0954429567892896
#1843	0,750946710482297	4,31578947368421	50	44,4736842105263	2,47368421052632	0,903157894736842	0,268932999138693	0,35828988021641	0,411402659936735	0	0,0142180243404299
#1844	0,725252997003208	3,21052631578947	50	44,3684210526316	2,47368421052632	0,909473684210526	0,385243230962587	0,350120059547711	0,27565397089209	0	-0,0506671747052876
#1845	0,767309900477802	2,89473684210526	50	44,9473684210526	2,26315789473684	0,886315789473684	0,349288090864223	0,302613274384601	0,237806968596335	0	0,0762906606681156
#1846	0,760163596285809	4,05263157894737	50	45	3,42105263157895	0,911578947368421	0,283881115639709	0,278127199951345	0,333021112839251	0	0,0691853196830165
#1847	0,815457341415884	3,52631578947368	50	44,5263157894737	2,15789473684211	0,909473684210526	0,340822016721266	0,382923928421108	0,278098261897541	0	0,0455784783897096
#1848	0,798047958411364	2,52631578947368	50	43,5263157894737	2,57894736842105	0,909473684210526	0,321631082385773	0,339784542870709	0,245063548812203	0	0,12745323288046
#1849	0,763327783084116	3,36842105263158	50	45,1052631578947	3	0,909473684210526	0,345047313160033	0,303574755619104	0,306289878926391	0	0,0296552531599869
#1850	0,774484701540311	2,57894736842105	50	43,5789473684211	2,26315789473684	0,877894736842105	0,333717673608344	0,384066230587038	0,27662651119684	0	0,0997283198305105
#1851	0,806483769247858	2,52631578947368	50	45,1578947368421	2,89473684210526	0,88	0,299664835296895	0,313894284497898	0,246235738980605	0	0,0716787985070311
#1852	0,724029190410665	3,15789473684211	50	45,4736842105263	2,15789473684211	0,86421052631579	0,295174480681894	0,30346484530697	0,306087899069987	0	0,0111061231500405
#1853	0,746359629485955	2,94736842105263	50	43,5789473684211	2,78947368421053	0,908421052631579	0,270337518738126	0,346589093888846	0,21622265128193	0	-0,0646879337525744
#1854	0,790827790050262	2,73684210526316	50	45,1578947368421	2,31578947368421	0,918947368421053	0,367288546103507	0,334818069559017	0,255197275126758	0	-0,000882452691124984
#1855	0,798898519078041	3,31578947368421	50	45,5789473684211	2,57894736842105	0,892631578947368	0,297999856189779	0,301775156049619	0,234116133408378	0	0,0679474389805522
#1856	0,721777860079773	2,57894736842105	50	44,6315789473684	3,36842105263158	0,869473684210527	0,417758310477813	0,320099152882666	0,190766537674578	0	0,0537164022950287
#1857	0,773300024460496	2,73684210526316	50	44,3684210526316	2,63157894736842	0,878947368421053	0,281998753591264	0,298408831735557	0,300910420921578	0	-0,00407648787033692
#1858	0,737271934352556	2,47368421052632	50	44,7368421052632	2,36842105263158	0,892631578947368	0,328901966877233	0,318561266747424	0,278936512675896	0	-0,0236687904656689
#1859	0,806979958609795	2,63157894736842	50	44,9473684210526	2,26315789473684	0,910526315789474	0,350699615718356	0,321987938754875	0,253941284272758	0	0,000692832504332006
#1860	0,743592136865874	3,89473684210526	50	45,8421052631579	2,21052631578947	0,905263157894737	0,291283426043414	0,283972453703955	0,305089535755993	0	0,258099132837193
#1861	0,787618547551257	2,68421052631579	50	44,8421052631579	3	0,888421052631579	0,330228802902384	0,367455106947835	0,225578718179412	0	-0,0386045204868524
#1862	0,795984019842611	3,36842105263158	50	45,6315789473684	2,15789473684211	0,904210526315789	0,228110040679699	0,372424487199246	0,350367678803172	0	-0,112249341110678
#1863	0,735236070187747	3,31578947368421	50	45,7368421052632	2,26315789473684	0,910526315789474	0,42507470211488	0,459967774856494	0,2392191106359	0	0,00576932623614832
#1864	0,730633152454341	3,10526315789474	50	44,8947368421053	2,26315789473684	0,894736842105263	0,319599839025346	0,369634273809088	0,251640438534742	0	-0,0218305753529304
#1865	0,816836169037356	3,15789473684211	50	44,7368421052632	3,36842105263158	0,898947368421053	0,319999670954938	0,328674122998724	0,340739787472692	0	-0,066351449232457
#1866	0,784124778368233	3,68421052631579	50	45,2631578947368	2,42105263157895	0,894736842105263	0,351276699922848	0,354972849474283	0,287742092506477	0	-0,0166299541628983
#1867	0,791064462082835	3,21052631578947	50	44	2,63157894736842	0,897894736842105	0,357744417095316	0,247198181065838	0,301214172738319	0	0,188372288331026
#1868	0,782484930306893	4,26315789473684	50	44,8947368421053	2,52631578947368	0,876842105263158	0,289652759170166	0,409410041063948	0,28800825655328	0	-0,0830239164622652
#1869	0,799239284745882	2,78947368421053	50	45,6842105263158	2,57894736842105	0,892631578947368	0,375974326606529	0,39579072635629	0,285219523867826	0	0,0699394442292905
#1870	0,772088668893617	3,05263157894737	50	44,2631578947368	2,57894736842105	0,890526315789474	0,366456947558793	0,359998875186864	0,213556175999092	0	-0,0527201793957122
#1871	0,75686603220492	2,68421052631579	50	45,2631578947368	3,10526315789474	0,887368421052632	0,272491903196546	0,381925929388887	0,331112039125956	0	-0,0767470185822886
#1872	0,755504185441389	3,05263157894737	50	44,5263157894737	3,31578947368421	0,866315789473684	0,359275871011927	0,370409806919173	0,293650848706685	0	0,114096840577826
#1873	0,783688019129387	3,26315789473684	50	43,9473684210526	2,36842105263158	0,869473684210527	0,330864803409427	0,215833179474759	0,227672823433941	0	0,125993583364505
#1874	0,674566242031812	2,89473684210526	50	44,5263157894737	2,05263157894737	0,890526315789474	0,31537021531863	0,326366352995932	0,297438437532478	0	0,19291659602317
#1875	0,785590079760285	3,15789473684211	50	44,8947368421053	3,26315789473684	0,894736842105263	0,289877439701852	0,394814776080485	0,29611530787386	0	-0,00728647166003974
#1876	0,827105631513422	2,57894736842105	50	44,8421052631579	3,26315789473684	0,853684210526316	0,331401113563027	0,400720697173843	0,314325742582849	0	0,0176834384097604
#1877	0,768768085307443	2,47368421052632	50	43,5263157894737	2,21052631578947	0,891578947368421	0,295884921006098	0,394912537077859	0,277015261652122	0	-0,0399472622811955
#1878	0,718543824807424	2,94736842105263	50	44,5263157894737	2,89473684210526	0,891578947368421	0,322977689851507	0,276948623363986	0,254992595739056	0	0,0894916912152469
#1879	0,77943542290171	3,73684210526316	50	44,8947368421053	2,57894736842105	0,911578947368421	0,382983394694693	0,296283992336757	0,290569015866221	0	-0,0461859892857212
#1880	0,731262633708723	3,78947368421053	50	45,3684210526316	2,31578947368421	0,894736842105263	0,257563866968895	0,274473369252975	0,247598107838666	0	0,0258691842678601
#1881	0,832473393176475	3,15789473684211	50	43,7368421052632	2,89473684210526	0,890526315789474	0,274656108341809	0,255787279841956	0,26634668162607	0	0,0498551631999221
#1882	0,753793533666412	3,21052631578947	50	44,7894736842105	3,26315789473684	0,917894736842105	0,257851010291217	0,282351326460018	0,273079430580991	0	0,173829346136931
#1883	0,830833523544766	3,57894736842105	50	44,3157894736842	2,26315789473684	0,881052631578947	0,23421239145852	0,283980563860902	0,308593215601469	0	0,0668208190003022
#1884	0,77801319465624	3,05263157894737	50	44,4736842105263	2,63157894736842	0,894736842105263	0,376826666600453	0,370958396082126	0,253089849497665	0	-0,013557153131383
#1885	0,809807463190694	2,68421052631579	50	44,2631578947368	2,57894736842105	0,896842105263158	0,292231334085536	0,232362784398523	0,289793331442124	0	-0,0980821170300701
#1886	0,677410302096949	3,52631578947368	50	43,4736842105263	2,26315789473684	0,906315789473685	0,255054119486078	0,286247562411208	0,235145645622789	0	-0,150782483727188
#1887	0,725063088501503	3,31578947368421	50	44,6842105263158	2,84210526315789	0,861052631578948	0,285155674143656	0,358223854894811	0,268267210269535	0	0,0187352996020409
#1888	0,739782418333377	3,73684210526316	50	45,6842105263158	2,15789473684211	0,878947368421053	0,332516169489826	0,429763808247524	0,331209107985206	0	-0,238154712435213
#1889	0,818351848224336	2,63157894736842	50	45,4736842105263	2,47368421052632	0,914736842105263	0,326701253168089	0,390839685964613	0,320359592158014	0	-0,0643493978824794
#1890	0,786720831206328	3	50	45,0526315789474	2,15789473684211	0,887368421052632	0,302010769716349	0,408437621472167	0,249981216532601	0	0,0449877738248949
#1891	0,744156630987494	3,42105263157895	50	44,2105263157895	2,68421052631579	0,908421052631579	0,309588366456611	0,360727064203653	0,322828846377473	0	0,15060212457197
#1892	0,754758760465853	4,31578947368421	50	45,1578947368421	2,26315789473684	0,891578947368421	0,323581877343464	0,356835073021279	0,261766536650299	0	-0,0456345089364265
#1893	0,816031922365739	3,78947368421053	50	43,0526315789474	2,47368421052632	0,925263157894737	0,328312885953916	0,331977168736978	0,236222165366986	0	-0,122054727515727
#1894	0,740592830359398	2,89473684210526	50	44	2,63157894736842	0,905263157894737	0,313496341589217	0,435808641911925	0,242744223402215	0	0,119324520101397
#1895	0,741557087808684	2,94736842105263	50	44,8421052631579	2,21052631578947	0,878947368421053	0,287415372146273	0,308167944499148	0,311061706805162	0	-0,0352710448416155
#1896	0,732593839688098	3,89473684210526	50	45	2,15789473684211	0,905263157894737	0,338166192096099	0,409527009041651	0,291160054858073	0	-0,0411083024077067
#1897	0,737974477627104	2,36842105263158	50	44,2631578947368	2,63157894736842	0,88	0,280080999160706	0,36913142136986	0,28936013193711	0	-0,0592196877941007
#1898	0,733730548203529	2,52631578947368	50	45,5263157894737	2,10526315789474	0,886315789473684	0,272367405027117	0,492579373252245	0,218714004411319	0	0,0897499650852364
#1899	0,770031053775124	2,63157894736842	50	44,2105263157895	2,47368421052632	0,874736842105263	0,33825937830765	0,31533736939752	0,258680981898989	0	0,0561050571401139
#1900	0,753530323882117	3,10526315789474	50	44,7368421052632	2,21052631578947	0,914736842105263	0,290635572116966	0,317412893503176	0,255859260966149	0	-0,19360180373146
#1901	0,673692289294468	3,94736842105263	50	44,1052631578947	3	0,904210526315789	0,364709557827962	0,313898331060669	0,293178751965027	0	-0,0202382628569869
#1902	0,79914022622158	4,05263157894737	50	44,3684210526316	2,26315789473684	0,907368421052632	0,366474527263513	0,300688315292058	0,223848693790981	0	0,0810855267199566
#1903	0,809704278349479	2,94736842105263	50	44,8947368421053	2,05263157894737	0,891578947368421	0,314184134103385	0,452346475471965	0,269594565773091	0	0,0761859463863705
#1904	0,816191454700838	3,84210526315789	50	44,1052631578947	3,05263157894737	0,882105263157895	0,348656608820538	0,394987738623541	0,254067464623206	0	-0,127897004170673
#1905	0,761846503767133	2,73684210526316	50	44,8947368421053	2,68421052631579	0,88	0,386950229906878	0,312420798295951	0,265135039280706	0	-0,0397842707857324
#1906	0,833126830539925	3,57894736842105	50	45,2105263157895	2,52631578947368	0,906315789473684	0,333517361680425	0,374603036733825	0,245952204966477	0	0,115160339563348
#1907	0,767208184725423	3,21052631578947	50	44,0526315789474	2,15789473684211	0,884210526315789	0,300853092753633	0,369239879816543	0,266543277297606	0	0,112425974461107
#1908	0,776087545997543	2,89473684210526	50	44,4210526315789	2,15789473684211	0,874736842105263	0,320701231418474	0,349899693424861	0,269026650462913	0	-0,0155981822063971
#1909	0,715659295604074	4,26315789473684	50	45,1052631578947	2,21052631578947	0,890526315789474	0,327415988885041	0,353674138302304	0,213444658415855	0	-0,172026081210564
#1910	0,765799713712801	3,73684210526316	50	43	2,89473684210526	0,890526315789474	0,347106062231433	0,325649116652675	0,260592681057922	0	0,0964510819619932
#1911	0,740913076860909	2,73684210526316	50	43,5263157894737	2,68421052631579	0,906315789473684	0,216205838289989	0,318865522159633	0,261259794839836	0	-0,0530210955834774
#1912	0,844393173638994	3,05263157894737	50	44,0526315789474	2,21052631578947	0,903157894736842	0,338955393087515	0,353348732848759	0,245418073498177	0	-0,0358616089437862
#1913	0,741489032088711	3,63157894736842	50	44,5789473684211	2,15789473684211	0,891578947368421	0,271476873572811	0,323042420339189	0,178880427622404	0	0,225679833348034
#1914	0,749501516321499	3,10526315789474	50	44,1052631578947	2,26315789473684	0,887368421052632	0,323583990423062	0,313210283581263	0,31724192482323	0	0,192811225390202
#1915	0,736264021644703	2,78947368421053	50	44,7368421052632	2,15789473684211	0,896842105263158	0,360435783104707	0,378479267450203	0,288742754316629	0	-0,0112486646146663
#1916	0,789289118632925	4,10526315789474	50	44,5263157894737	2,63157894736842	0,912631578947368	0,392779431115164	0,248285585587542	0,260531512975006	0	0,177963399340972
#1917	0,729257694363064	3,68421052631579	50	45,0526315789474	2,94736842105263	0,885263157894737	0,374356350758437	0,292495761648814	0,305270063474265	0	-0,00748054480117059
#1918	0,79244394494711	2,94736842105263	50	44,2105263157895	2,68421052631579	0,865263157894737	0,287637746726766	0,430240699150474	0,281016717699721	0	-0,107997119018788
#1919	0,829446080624789	3,47368421052632	50	45,4736842105263	2,26315789473684	0,893684210526316	0,406713926844256	0,33544044295867	0,295483467460568	0	0,0594592802621504
#1920	0,732855044758255	3,52631578947368	50	44,3684210526316	2,94736842105263	0,902105263157895	0,294819958222935	0,388463402821131	0,293310036704169	0	-0,0946932935350819
#1921	0,796745746175194	3,42105263157895	50	44	2,15789473684211	0,862105263157895	0,322913292958299	0,446299565704144	0,212569932458526	0	0,0138007024761696
#1922	0,774845282533215	3,26315789473684	50	44,4210526315789	2,63157894736842	0,895789473684211	0,367731996134294	0,326559677939613	0,384620137761662	0	0,0304210836042518
#1923	0,839773104610194	3,57894736842105	50	44,3157894736842	2,52631578947368	0,9	0,364436076471855	0,306335498757004	0,313872361485929	0	-0,0586566221453625
#1924	0,829845922102188	3,68421052631579	50	46,9473684210526	2,68421052631579	0,886315789473684	0,341926521351853	0,339782051349139	0,24834556220174	0	0,148951443776739
#1925	0,758896206070813	3,84210526315789	50	45,8947368421053	3	0,895789473684211	0,359064184173409	0,302652969896673	0,278780478196356	0	-0,0630659468764404
#1926	0,785060244503928	3,05263157894737	50	45,2631578947368	2,84210526315789	0,902105263157895	0,322817790714845	0,375399561665973	0,316013669856112	0	-0,0882162761848431
#1927	0,699065978859602	2,73684210526316	50	42,9473684210526	2,57894736842105	0,874736842105263	0,419594244985217	0,335367936570906	0,289209654416917	0	0,0624620513285453
#1928	0,77884609554002	3,68421052631579	50	45	2,15789473684211	0,878947368421053	0,324118052258101	0,337132125137078	0,278441360736349	0	-0,101218385958294
#1929	0,76853082030228	3,47368421052632	50	46,0526315789474	3,15789473684211	0,897894736842105	0,452009873228342	0,368642672413836	0,231274833000116	0	-0,0682035852444348
#1930	0,743392333557468	2,47368421052632	50	43,8947368421053	2,26315789473684	0,876842105263158	0,306122029522037	0,199412617742536	0,241223423254324	0	-0,127426952116993
#1931	0,788714246873909	2,68421052631579	50	45,0526315789474	2,84210526315789	0,886315789473684	0,353319932488128	0,432517506555116	0,286188008170584	0	-0,0908185240588954
#1932	0,746877519118752	4,42105263157895	50	44,3684210526316	2,15789473684211	0,883157894736842	0,296121747031259	0,375642435652642	0,259081398136821	0	0,181628517056912
#1933	0,799295994890733	3,10526315789474	50	44,0526315789474	2,57894736842105	0,888421052631579	0,295670432270926	0,275465820490585	0,241446958669273	0	0,0278549728639232
#1934	0,727166763446726	2,78947368421053	50	43,7894736842105	2,57894736842105	0,887368421052632	0,350537414175937	0,365762073364573	0,305844060638866	0	-0,00740074856401977
#1935	0,802822251805304	2,78947368421053	50	45	2,05263157894737	0,916842105263158	0,326854281463614	0,409476569675867	0,27399933544536	0	-0,0955946372805832
#1936	0,710146019150472	3,15789473684211	50	45,3684210526316	2,84210526315789	0,885263157894737	0,276623745289095	0,416459329649877	0,259728214119308	0	-0,12314989289285
#1937	0,763301339498778	2,36842105263158	50	44,2631578947368	2,15789473684211	0,88421052631579	0,323575664082634	0,386480152145231	0,250624074745939	0	0,172238277167666
#1938	0,82481060279694	2,31578947368421	50	45	3,47368421052632	0,883157894736842	0,346073515907779	0,326282950705984	0,282162472433052	0	-0,0328777018850997
#1939	0,698564311090254	3,21052631578947	50	45,1052631578947	2,84210526315789	0,875789473684211	0,283643936432335	0,428290078422456	0,258767041709462	0	0,113809710346642
#1940	0,783933251430657	3,63157894736842	50	44,1578947368421	2,73684210526316	0,887368421052632	0,255006624246025	0,446136891116212	0,233219014303842	0	0,04484544677374
#1941	0,747153530676893	3,36842105263158	50	43,8947368421053	2,36842105263158	0,911578947368421	0,264715646573933	0,324449642533053	0,214662771269608	0	0,0861330388567862
#1942	0,71913373277268	3,31578947368421	50	45,3684210526316	2,26315789473684	0,918947368421053	0,310058255653605	0,290513732050505	0,266459523607429	0	0,27093432687206
#1943	0,777142803580327	3,26315789473684	50	45,3157894736842	3,05263157894737	0,896842105263158	0,353422389477963	0,374339879826416	0,241394902645118	0	0,133338639852402
#1944	0,7812839791861	3,10526315789474	50	44,8421052631579	2,10526315789474	0,876842105263158	0,345592374183145	0,425815489523515	0,252591601042191	0	-0,105287505214354
#1945	0,762608680718842	3,31578947368421	50	45,1052631578947	2,63157894736842	0,897894736842105	0,295551689086601	0,398721086970838	0,33444729298182	0	-0,0804470740534402
#1946	0,764899328950081	2,36842105263158	50	45,1052631578947	2,57894736842105	0,874736842105263	0,300284584018916	0,304232296398949	0,246218998049352	0	0,0310074891127796
#1947	0,804973846894713	2,63157894736842	50	44,2105263157895	2,21052631578947	0,888421052631579	0,278179898842637	0,39757761901767	0,281092513473976	0	-0,0411245619209377
#1948	0,702507356688747	2,78947368421053	50	46,1578947368421	2,84210526315789	0,882105263157895	0,357584015915156	0,418752620738089	0,304239633504216	0	0,145776162209526
#1949	0,847645954014267	3,10526315789474	50	44,2105263157895	2,52631578947368	0,881052631578947	0,321838739219231	0,350344300191473	0,250651202128307	0	0,0188753286846951
#1950	0,797180793086042	3,31578947368421	50	43,8947368421053	2,57894736842105	0,873684210526316	0,316027314332763	0,263265098043126	0,219699647878946	0	-0,0123458707332771
#1951	0,790873387355081	2,68421052631579	50	44	3,05263157894737	0,886315789473684	0,355079208560041	0,349650367251365	0,256079562003592	0	0,128826563149134
#1952	0,710843269100423	3,68421052631579	50	45,1578947368421	2,94736842105263	0,889473684210526	0,347779982360598	0,272360856641097	0,27450379194714	0	0,0913258609132951
#1953	0,81934458253704	2,52631578947368	50	44,6315789473684	2,47368421052632	0,905263157894737	0,293596014910547	0,276693788395325	0,249654610497066	0	-0,019163955878256
#1954	0,71508292613743	2,94736842105263	50	45,3157894736842	2,52631578947368	0,918947368421053	0,31344336282871	0,376713658859899	0,278574347787935	0	-0,000888832713722571
#1955	0,695396632744499	3,36842105263158	50	44,7894736842105	2,73684210526316	0,904210526315789	0,285393989238626	0,318797484910917	0,278364903256393	0	0,0951794329696295
#1956	0,731370519669867	3,42105263157895	50	44,1578947368421	2,89473684210526	0,901052631578948	0,308382859770298	0,321390428983046	0,283679251992555	0	-0,175122241109111
#1957	0,837493761939878	2,47368421052632	50	44,4210526315789	2,52631578947368	0,905263157894737	0,320170009371847	0,376908762227684	0,28446720218077	0	-0,0388462929665849
#1958	0,827663799647899	2,63157894736842	50	44,1052631578947	2,73684210526316	0,888421052631579	0,306423655218189	0,30462904887065	0,219773462919534	0	-0,125002001575166
#1959	0,734908075659167	2,78947368421053	50	45,0526315789474	2,94736842105263	0,904210526315789	0,400064691690318	0,375324194496063	0,259636126257557	0	0,0306216719321285
#1960	0,718420167931066	2,52631578947368	50	44,7894736842105	3,26315789473684	0,909473684210526	0,315394833038302	0,217963454606471	0,28863682298395	0	0,0898798221490541
#1961	0,838681103186489	3,31578947368421	50	43,3684210526316	2,57894736842105	0,912631578947369	0,364690392808846	0,263962323474438	0,315700237384115	0	-0,0487641485084011
#1962	0,718213273099978	3,05263157894737	50	43,8947368421053	2,78947368421053	0,917894736842105	0,311294085467674	0,261930746807797	0,330660465712739	0	0,0172410813956632
#1963	0,726505835419639	3,05263157894737	50	44,5263157894737	2,15789473684211	0,888421052631579	0,415200530846911	0,356652652865734	0,336567258110843	0	-0,212643252682138
#1964	0,719542861123433	3,52631578947368	50	46,5263157894737	2,63157894736842	0,914736842105263	0,3386250478486	0,269243605004133	0,257670390507522	0	-0,066100286841687
#1965	0,779903966743905	2,57894736842105	50	43,7368421052632	2,89473684210526	0,873684210526316	0,390931751205356	0,429443462108188	0,291537918321824	0	0,0788223588889931
#1966	0,750291996860605	2,31578947368421	50	44	2,05263157894737	0,910526315789474	0,362030407488733	0,363713070856859	0,297850445856995	0	-0,169594272275678
#1967	0,718537089751197	3,26315789473684	50	45,0526315789474	2,57894736842105	0,876842105263158	0,312217018774773	0,335921354013374	0,276068973381459	0	-0,0084528195087365
#1968	0,80785765602074	3,57894736842105	50	44,5263157894737	2,15789473684211	0,888421052631579	0,289029939916258	0,29273904833848	0,281400746104235	0	0,263177617866799
#1969	0,773169447829059	3,15789473684211	50	44,3157894736842	2,57894736842105	0,915789473684211	0,3359333078244	0,360444806206816	0,292445533775665	0	-0,130048507459949
#1970	0,797837725438876	3,63157894736842	50	44,5789473684211	2,52631578947368	0,889473684210526	0,325849189420752	0,355947668519321	0,26441969043087	0	-0,0454975669078185
#1971	0,740339528601025	2,89473684210526	50	44,2631578947368	3,42105263157895	0,885263157894737	0,379039231009729	0,402182853296228	0,296436566017724	0	-0,024471181765592
#1972	0,739199791334314	2,63157894736842	50	43,7894736842105	2,05263157894737	0,911578947368421	0,283041735368497	0,4180806360938	0,265125462183568	0	0,0541024368643846
#1973	0,750435530180355	2,89473684210526	50	44,2631578947368	2,68421052631579	0,875789473684211	0,272787981942848	0,453064641137465	0,212724687400085	0	0,0613140049072071
#1974	0,769418170213241	3,15789473684211	50	44,0526315789474	2,63157894736842	0,897894736842105	0,313098934714851	0,467168669345813	0,287306135032138	0	0,117134672061497
#1975	0,781264310794605	2,68421052631579	50	45,3157894736842	2,26315789473684	0,901052631578948	0,329628250490469	0,32722627399589	0,233790971893834	0	-0,00785352700491138
#1976	0,710207248692095	2,42105263157895	50	45,0526315789474	2,52631578947368	0,890526315789474	0,278166343918576	0,42851239501127	0,286990301776372	0	0,0649324482509754
#1977	0,751174956042797	2,36842105263158	50	45,7894736842105	2,26315789473684	0,907368421052631	0,285841276887511	0,303152928725106	0,304761858980284	0	-0,122306760149028
#1978	0,816939868344891	4,21052631578947	50	45,1578947368421	2,05263157894737	0,90421052631579	0,461669809688743	0,402796752461828	0,246539853773028	0	0,204218309009692
#1979	0,768532263706882	3,36842105263158	50	45,5263157894737	3,05263157894737	0,882105263157895	0,273005398569561	0,306892566350152	0,280638654204647	0	0,151920609866955
#1980	0,754670419233404	2,63157894736842	50	44,9473684210526	2,26315789473684	0,897894736842105	0,346994166880169	0,223282259527194	0,241894701854389	0	-0,0704472016977678
#1981	0,686712281496553	3	50	44,4736842105263	2,63157894736842	0,901052631578947	0,335277969869673	0,376628216750825	0,217564145392262	0	0,152513300215353
#1982	0,74488785201923	3,05263157894737	50	44,3684210526316	3,26315789473684	0,873684210526316	0,352143929345906	0,390244036071427	0,209594884397141	0	-0,181148204135167
#1983	0,749498420294803	3,42105263157895	50	45,3684210526316	2,26315789473684	0,921052631578948	0,386449508003856	0,355320736380628	0,19780249770024	0	0,0513966172639781
#1984	0,744919198413615	4,10526315789474	50	44,4210526315789	2,63157894736842	0,9	0,370666065159483	0,361812676725496	0,341866494409037	0	-0,0535277183563103
#1985	0,730653157236628	3,05263157894737	50	44,3684210526316	2,15789473684211	0,9	0,310191806996519	0,349053361757183	0,256977367818883	0	-0,00622240453919988
#1986	0,760491718865313	2,84210526315789	50	44,6842105263158	2,47368421052632	0,906315789473684	0,283136198011083	0,378050652677944	0,228622324228245	0	0,124045154938182
#1987	0,749858421273793	2,89473684210526	50	46,5263157894737	2,63157894736842	0,90421052631579	0,268862343753071	0,310250320659369	0,212879492830061	0	0,112188614382845
#1988	0,808722516772258	2,89473684210526	50	45,0526315789474	3,63157894736842	0,905263157894737	0,306906238974768	0,192003322802166	0,27144379506326	0	0,0321873237654835
#1989	0,775765036115736	2,68421052631579	50	44,6315789473684	2,63157894736842	0,917894736842106	0,342645787832339	0,406003045758001	0,27340309368998	0	-0,180874668704184
#1990	0,763533236800654	2,57894736842105	50	44,1052631578947	2,26315789473684	0,911578947368421	0,304686443823039	0,373720953928424	0,250470474539438	0	-0,125398070479079
#1991	0,744258246594671	3,73684210526316	50	45,6315789473684	3,31578947368421	0,895789473684211	0,372666395393947	0,368757022738849	0,225083208575383	0	0,0263395870828343
#1992	0,757352064076123	3	50	43,2631578947368	2,68421052631579	0,888421052631579	0,376104594754066	0,47382248997344	0,285044033671051	0	-0,148304452129734
#1993	0,776055129518148	4,10526315789474	50	45,5789473684211	2,42105263157895	0,905263157894737	0,367999011199106	0,357165405733945	0,260311590806021	0	0,033138877292618
#1994	0,770217796424121	3,36842105263158	50	44,3684210526316	2,52631578947368	0,897894736842105	0,34391244426945	0,497182548211954	0,301563336118159	0	0,219631283056975
#1995	0,797676179366559	2,57894736842105	50	44,7368421052632	2,63157894736842	0,88	0,311261339197646	0,361449351468833	0,271387417311037	0	0,123346000352501
#1996	0,755333117086616	3,10526315789474	50	44,3157894736842	2,47368421052632	0,9	0,287260821986086	0,328576433582611	0,275344354279204	0	-0,200689633321976
#1997	0,799540836511898	3,89473684210526	50	45,1578947368421	2,21052631578947	0,897894736842105	0,317948271815044	0,413207156714288	0,287669497744425	0	0,199371498908157
#1998	0,815223786994087	2,42105263157895	50	45,2631578947368	2,21052631578947	0,88421052631579	0,400315844404461	0,345634553568405	0,320095287136795	0	0,0369657027507557
#1999	0,782295541537257	2,57894736842105	50	42,8421052631579	3,36842105263158	0,896842105263158	0,330662304285994	0,327843789002531	0,293450680832898	0	0,0295174982847888
[truncated: 63,005 more rows]
