# Supplementary material for: Molecular characterization and genetic diversity of Jatropha curcas L. in Costa Rica
Source: PeerJ. 2017 Feb 9;5:e2931. doi: 10.7717/peerj.2931 (PMC5345823; doi:10.7717/peerj.2931)
Supplement: Data S3 — Results obtained with molecular markers using Powermarker 3.25 software (Liu & Muse, 2005). [file peerj-05-2931-s003.txt]

Marker	Major.Allele.Frquency	GenotypeNo	SampleSize	No. of obs.	AlleleNo	Availability	GeneDiversity	Heterozygosity	PIC	SMMIndex	f
JEST-01	0,46875	6	50	48	3	0,96	0,626953125	0,375	0,551267623901367	0	0,410658307210031
JEST-28	0,977777777777778	2	50	45	2	0,9	0,0434567901234568	0	0,0425125438195397	0	1
JEST-47	0,975	2	50	40	2	0,8	0,0487500000000001	0,05	0,04756171875	0	-0,0129870129870127
JEST-86	0,761904761904762	3	50	42	3	0,84	0,380952380952381	0	0,336032825828744	0	1
JEST-92	0,569767441860465	3	50	43	2	0,86	0,490265008112493	0,813953488372093	0,370085119022722	0	-0,653543307086614
JEST-93	0,836734693877551	3	50	49	3	0,98	0,279050395668471	0,326530612244898	0,249873673002763	0	-0,160120845921451
JEST-95	0,891304347826087	2	50	46	2	0,92	0,193761814744802	0,217391304347826	0,174989994318202	0	-0,111111111111111
JEST-96	0,81	2	50	50	2	1	0,3078	0,38	0,26042958	0	-0,225000000000001
JEST-98	0,934782608695652	3	50	46	2	0,92	0,121928166351607	0,0434782608695652	0,114494927476674	0	0,649805447470816
JEST-99	0,858695652173913	3	50	46	3	0,92	0,252126654064272	0,282608695652174	0,236575161207614	0	-0,110056925996206
JEST-101	0,630952380952381	3	50	42	2	0,84	0,465702947845805	0,5	0,357263330029669	0	-0,061652281134402
JEST-102	0,8375	2	50	40	2	0,8	0,2721875	0,325	0,235144482421875	0	-0,181818181818182
JEST-118	0,84375	2	50	48	2	0,96	0,263671875	0,3125	0,228910446166992	0	-0,175
JEST-161	0,978260869565217	2	50	46	2	0,92	0,0425330812854443	0,0434782608695652	0,0416285497836272	0	-0,0112359550561785
JEST-162	0,5	12	50	40	9	0,8	0,7021875	0,5	0,676609423828125	0	0,299506061966771
JEST-163	0,877551020408163	2	50	49	2	0,98	0,21491045397751	0,244897959183673	0,1918172023631	0	-0,129411764705882
JEST-164	0,63953488372093	2	50	43	2	0,86	0,461060032449973	0,720930232558139	0,354771855688588	0	-0,555555555555556
JEST-178	0,604651162790698	3	50	43	2	0,86	0,47809626825311	0,511627906976744	0,363808247394335	0	-0,0584192439862541
JSSR-203	0,511363636363636	3	50	44	2	0,88	0,49974173553719	0,931818181818182	0,374870834418329	0	-0,861668426610349
Mean	0,763593749364065	3,15789473684211	50	44,7368421052632	2,57894736842105	0,894736842105263	0,323428196282448	0,346274468573308	0,274139344180119	0	-0,0592406456097291
