# Supplementary material for: Molecular characterization and genetic diversity of Jatropha curcas L. in Costa Rica
Source: PeerJ. 2017 Feb 9;5:e2931. doi: 10.7717/peerj.2931 (PMC5345823; doi:10.7717/peerj.2931)
Supplement: Data S4 — Results obtained with molecular markers using Powermarker 3.25 software (Liu & Muse, 2005). [file peerj-05-2931-s004.txt]

#	Level-2	Level-1	JEST-01	JEST-28	JEST-47	JEST-86	JEST-92	JEST-93	JEST-95	JEST-96	JEST-98	JEST-99	JEST-101	JEST-102	JEST-118	JEST-161	JEST-162	JEST-163	JEST-164	JEST-178	JSSR-203
1	default	1	240/240	260/260	400/400	370/370	400/410	250/240	350/350	250/250	300/300	350/370	?/?	300/300	300/300	300/300	250/250	200/200	300/290	400/395	200/170
2	default	2	230/230	255/255	400/400	370/370	400/410	250/240	350/350	250/230	?/?	350/370	220/230	300/300	300/350	300/300	250/280	200/200	300/290	?/?	?/?
3	default	3	230/230	255/255	?/?	370/370	400/410	250/250	350/350	250/230	300/300	350/350	230/230	300/300	300/300	300/300	250/250	200/200	300/290	400/395	200/170
4	default	4	220/220	255/255	400/400	370/370	400/410	250/250	350/350	250/230	300/300	350/350	230/230	300/295	300/350	300/300	250/270	200/200	300/290	400/395	200/170
5	default	5	220/220	255/255	400/400	370/370	400/410	250/250	350/350	250/230	300/300	350/350	220/230	300/295	300/350	300/300	?/?	200/200	300/290	400/395	?/?
6	default	6	?/?	255/255	400/400	370/370	400/410	250/250	350/350	250/230	300/300	350/350	220/230	300/295	300/350	300/300	250/270	200/200	300/290	400/395	200/170
7	default	7	?/?	255/255	400/400	370/370	400/410	250/250	350/350	250/230	300/300	350/350	220/230	300/295	300/350	300/300	?/?	200/200	300/290	400/395	200/170
8	default	8	230/220	255/255	400/350	380/380	400/410	250/250	350/350	250/230	300/300	350/350	220/230	300/295	300/350	300/300	250/280	200/200	300/290	400/400	200/170
9	default	9	230/220	255/255	400/400	380/380	400/410	250/250	350/350	250/230	300/300	350/350	220/230	300/300	300/350	300/300	?/?	200/200	300/290	400/395	200/170
10	default	10	230/220	255/255	400/400	380/380	400/410	250/250	350/350	250/230	300/300	350/370	230/230	300/300	300/350	300/300	?/?	200/200	300/290	400/400	200/170
11	default	11	230/220	255/255	400/350	380/380	400/410	250/250	350/350	250/250	300/300	?/?	220/230	300/295	300/350	300/300	260/260	200/200	300/300	400/400	200/170
12	default	12	230/220	255/255	400/400	380/380	400/410	250/230	350/350	250/250	300/300	350/370	220/230	300/300	300/350	300/300	?/?	200/200	300/300	400/400	200/170
13	default	13	230/230	255/255	400/400	380/380	400/410	250/230	350/350	250/250	300/300	350/370	220/230	300/300	300/300	300/300	265/310	200/200	?/?	400/395	200/170
14	default	14	240/230	255/255	400/400	370/370	400/400	250/230	?/?	250/230	300/300	350/370	230/230	300/300	300/300	300/300	250/280	200/200	?/?	400/400	200/170
15	default	15	240/230	255/255	400/400	370/370	400/410	250/250	350/350	250/230	300/300	350/370	220/230	300/300	300/350	300/300	250/250	200/190	300/290	400/400	200/200
16	default	16	230/220	255/255	400/400	370/370	400/410	250/250	350/350	250/250	300/300	350/350	220/230	300/300	300/350	300/300	250/290	200/190	300/290	400/395	200/170
17	default	17	220/220	255/255	?/?	370/370	?/?	250/250	350/350	250/250	300/300	350/350	230/230	300/300	300/300	300/300	250/285	200/190	300/290	400/395	200/170
18	default	18	220/220	255/255	400/400	350/350	400/410	250/250	350/350	250/250	300/300	350/350	230/230	300/300	300/300	300/300	250/285	200/190	300/290	400/395	200/170
19	default	19	220/220	255/255	?/?	350/350	400/410	250/250	350/350	250/230	300/300	350/350	230/230	300/295	300/300	300/300	250/285	200/190	300/290	400/395	200/170
20	default	20	220/220	255/255	?/?	370/370	400/410	250/250	350/340	250/230	300/300	350/350	220/230	300/300	300/300	300/300	250/285	200/200	300/290	400/395	200/170
21	default	21	220/220	255/255	?/?	370/370	400/400	250/250	350/350	250/250	300/300	350/350	230/230	300/295	300/300	300/300	250/290	200/200	300/290	400/395	200/170
22	default	22	220/220	255/255	?/?	370/370	?/?	250/250	350/350	250/250	300/300	350/350	230/230	300/300	300/300	300/300	260/290	200/200	?/?	400/395	170/170
23	default	23	220/220	255/255	400/400	380/380	400/410	250/250	350/340	250/230	300/300	350/350	230/230	300/300	300/300	300/300	260/280	200/200	300/290	400/395	200/170
24	default	24	220/220	255/255	?/?	370/370	400/400	250/230	350/340	250/250	300/300	350/350	230/230	300/295	300/300	300/300	270/270	200/200	300/290	400/395	200/170
25	default	25	230/230	255/255	?/?	370/370	400/410	250/250	350/340	250/250	300/300	350/360	230/220	300/300	300/300	300/300	270/270	200/200	300/300	395/395	?/?
26	default	26	240/220	255/255	400/400	370/370	400/400	250/250	350/340	250/230	290/290	350/360	220/220	300/295	300/300	300/300	270/270	200/200	300/300	400/395	?/?
27	default	27	240/230	255/255	400/400	370/370	400/410	250/250	350/340	250/250	300/300	350/350	220/220	300/300	300/300	300/300	260/300	200/200	300/290	400/400	200/170
28	default	28	240/240	255/255	400/400	370/370	400/410	250/250	350/350	250/250	300/300	350/350	220/220	300/300	300/300	300/300	250/290	200/200	300/290	400/400	200/170
29	default	29	240/240	255/255	400/400	?/?	400/410	250/250	350/350	250/250	300/300	350/350	220/220	300/295	300/300	300/300	250/250	200/190	300/290	400/400	200/170
30	default	30	230/230	255/255	400/400	370/370	?/?	250/230	350/340	250/250	300/300	350/350	220/220	300/300	300/300	300/300	250/250	200/200	300/290	400/395	200/170
31	default	31	220/220	255/255	400/400	370/370	400/410	250/230	350/350	250/250	300/300	350/350	230/220	300/295	300/300	300/300	250/250	200/200	300/290	?/?	200/170
32	default	32	220/220	255/255	400/400	?/?	400/410	250/230	350/350	250/250	300/300	350/350	?/?	300/300	300/300	300/305	250/280	200/190	300/290	400/395	200/170
33	default	33	220/220	255/255	400/400	370/370	400/410	250/230	350/340	250/250	290/290	350/350	230/230	300/300	300/300	300/300	250/280	200/190	300/290	395/395	200/170
34	default	34	220/220	255/255	?/?	370/370	400/410	250/230	350/340	250/230	300/300	350/350	230/230	300/300	300/300	300/300	250/250	200/200	300/300	?/?	200/170
35	default	35	220/220	255/255	400/400	380/380	400/400	250/230	350/350	250/230	300/290	?/?	230/220	300/300	300/350	300/300	250/290	200/200	300/290	395/395	200/170
36	default	36	220/220	255/255	400/400	370/370	400/410	250/250	350/350	250/250	300/290	350/350	230/220	300/295	300/350	300/300	290/290	200/190	300/300	400/395	200/170
37	default	37	220/220	?/?	400/400	?/?	400/410	250/230	350/350	250/250	?/?	350/360	230/230	?/?	?/?	300/300	260/260	200/200	300/300	395/395	200/170
38	default	38	220/220	255/255	400/400	370/370	?/?	250/250	350/350	250/250	300/300	350/370	230/220	300/300	300/300	300/300	260/260	200/200	300/290	395/395	200/170
39	default	39	220/220	255/255	400/400	?/?	400/400	250/230	350/350	250/250	300/300	350/350	?/?	300/300	300/350	?/?	250/250	200/200	300/300	395/395	200/170
40	default	40	240/230	255/255	400/400	?/?	400/400	250/230	?/?	250/250	300/300	350/350	?/?	?/?	300/300	300/305	?/?	200/200	300/300	400/400	200/170
41	default	41	240/230	?/?	400/400	?/?	?/?	250/250	350/350	250/250	300/300	350/350	?/?	?/?	300/300	300/300	250/250	200/200	300/290	?/?	200/170
42	default	42	240/230	?/?	400/400	370/370	400/410	250/230	350/350	250/250	300/300	350/350	230/220	300/300	300/300	300/300	250/250	200/200	?/?	400/400	?/?
43	default	43	240/230	255/255	400/400	370/370	400/410	250/250	350/350	250/230	300/300	350/350	230/220	?/?	300/300	300/300	250/270	200/190	300/300	400/400	200/170
44	default	44	240/230	255/255	400/400	370/370	400/410	?/?	350/350	250/250	300/300	350/350	230/220	?/?	300/300	?/?	250/250	200/190	300/300	400/400	200/200
45	default	45	240/230	255/255	400/400	370/370	410/410	250/250	350/350	250/250	300/300	350/360	230/230	?/?	300/300	300/300	?/?	200/190	300/290	400/395	200/170
46	default	46	230/230	?/?	?/?	?/?	?/?	250/250	?/?	250/250	300/300	?/?	?/?	?/?	300/300	?/?	?/?	?/?	300/290	?/?	200/170
47	default	47	230/230	?/?	400/400	?/?	?/?	250/250	?/?	250/250	?/?	?/?	?/?	?/?	300/300	?/?	270/270	200/200	?/?	?/?	200/170
48	default	48	230/230	255/255	400/400	370/370	400/410	250/250	350/350	250/230	300/300	350/350	?/?	?/?	?/?	300/300	250/250	200/200	?/?	?/?	?/?
49	default	49	240/230	255/255	400/400	370/370	400/410	250/250	350/350	250/250	?/?	350/350	230/230	300/300	300/300	300/300	?/?	200/200	300/300	400/400	200/170
50	default	50	240/230	255/255	400/400	370/370	400/410	250/250	350/340	250/250	300/300	350/360	230/220	?/?	300/300	300/300	?/?	200/200	?/?	400/400	200/170
