# Supplementary material for: Molecular characterization and genetic diversity of Jatropha curcas L. in Costa Rica
Source: PeerJ. 2017 Feb 9;5:e2931. doi: 10.7717/peerj.2931 (PMC5345823; doi:10.7717/peerj.2931)
Supplement: Supplemental Information 1 [file peerj-05-2931-s005.fas]

>JCCR5_KU561375
----------------------------------------AGACATTGT-CGAAACCTGCACAGTCGAGGACGA--CCCG--CGAAC-GCG-TCTA-TCTACGCA-AGG----GCG-AGCTT--CGGGCGC---TTCG-GCC-CCCGCG-CGAGC-----C-CA--AAGGCCG-AGC-CGGGTG-CTGCTGGG-AAATGCCTCGGC-CC-TTCCCGC-ACTCT--CGACCCGGTCCA-CAAACCGACCCCG---GCGCAGGAC-GCGCCGAGG-AAACACGAAACGAGAAG-AGCACGCGGCCGT-CGGCCCCGCGAAACGGG-CAGCCTCAGGGA-TGCGCTGTCCTCTATCTATAGACTCAAAACGACTCATTCGGCAACGGTATATCTCGGCTCTCGCATTCGA-TTAAGAACGTCAGCGAATTGCGATACTTGGTGTGAATTGTGAGAATCCCTCG-TATCATCGAAGTCTTTGAAC-GCACGTT-GCGCCCGAAG-CCTTTCTTCCGAGGGCACGT-CTGCCTGGGTGTCTTCGTAGCGTCGCGTTCTCACCTG-GTGTGGGG-GCGGA-TTCTGGCCGTCTTGTGCGACCG-GTTG-GCCGC-T--GTTG-GCCC-GGACGCC-TAGTCTCC--GGCTG-CG-AATGCGATCGA--CC-ATT--TGT----GGTTG-TGAGAGGCTC-GGACAC--G-GTCG-TGCGC-GGATTCAC-GCC----CC--GGA-AC-CTCTCGACCCCTCTTC-TCTCTAAGGTAT---CTCATGGC-------------------------------------------------------------------------------------------------------------------------------------------------------------------
>JCCR6_KU561376
-----------------------------------------GTCATTGT-CGAAACCTGCACAGC--AGAACGA--CCCG--CGCAC-GCG-TCTA-TCTACGCA-AGG----GCG-AGCCT--CGGGCGC---TTCG-GCC-CCCGCG-CGAGC-----C-CA--AAGGCCG-AGC-CGGGTG-CTGCTGGG-AAATGCCTCGGC-CC-TTCCCGC-ACTCT--CGACCCGGTCCA-CAAACCAACCCCG---GCGCAGGAC-GCGCCAAGG-AAACACGAAACGAGAAG-AGCACGCGCCCGT-CGGCCCCG-GAAACGGG-CAGCCTCAGGGA-TGCGCTGTCCTCTATCTATAA--CCAAAACGACTC--TCGGCAACGG-ATATCTCGGCTCTCGCA-TCGA-TGAAGAACG-CAGCGAAATGCGATACTTGGTGTGAATTGC-AGAATCCCGCG-AACCATCG-AGTCTTTGAAC-GCAAGTT-GCGCCCGAAG-CCTTTCGGCCGAGGGCACGT-CTGCCTGGGTGTC-ACGCAACGTCGC--TCCCACCCC-GTGTGGGG-GCGGA-TTCTGGCC-TCCCGTGCG-CCG-GTCG-GCCGC-G--GTTG-GCCC-AAAAGCC-TAGTCCCC--GGCTG-CG-AATGCCA-CGA--CA-ATC--GGT----GGTTG-TAAGACCCTC-GGACAC--G-GTCG-TGCGC-GGACGCAC-GCC----CC--GGATAC-ATCGAGACCCCTCTGCGTCCCTAAGGGCAC-GCTCCTCGG-------------------------------------------------------------------------------------------------------------------------------------------------------------------
>JCCR7_KU561377
-----------------------------------------AGCATTGT--GAAACCTGCACAGC--AGAACGA--CCCG-CCGAAC-GCG-TCTA-TCTACGCA-AGG----GCG-AGC-T--CGGGCGC---TTCG-GCC-CCCGCG-CGAGC-----C-CA--AAGGCCG-AGC-CGGGTG-CTGCTGGG-AAATGCCTCGGC-CC-TTCCCGC-ACTCT--CGACCCGGTCCA-CAAACCAACCCCG---GCGCAGGAC-GCGCCAAGG-AAACACGAAACGAGAAG-AGCACGCGCCCGT-CGGCCCCG-GAAACGGG-CAGCCTCAGGGA-TGCGCTGTCCTCTATCTATAA--CCAAAACGACTC--TCGGCAACGG-ATATCTCGGCTCTCGCA-TCGA-TGAAGAACG-CAGCGAAATGCGATACTTGGTGTGAATTGC-AGAATCCCGCG-AACCATCG-AGTCTTTGAAC-GCAAGTT-GCGCCCGAAG-CCTTTCGGCCGAGGGCACGT-CTGCCTGGGTGTC-ACGCAACGTCGC--TCCCACCCC-GTGTGGGG-GCGGA-TTCTGGCC-TCCCGTGCG-CCG-GTCG-GCCGC-G--GTTG-GCCC-AAAAGCC-TAGTCCCC--GGCTG-CG-AATGCCA-CGA--CA-ATC--GGT----GGTTG-TAAGACCCTC-GGACAC--G-GTCG-TGCGC-GGACGCAC-GCC----CC--GGA-AC-ATCGAGACCC-TCTGCGTCCCTAGGGAC----CTCCTG---------------------------------------------------------------------------------------------------------------------------------------------------------------------
>JCCR8_KU561378
----------------------------------------GATCATTGT-CGAAACCTGCACAGC--AGAACGA--CCCG--CGACC-GCG-TCTA-TCTACGCA-AGG----GCG-AGC-T--CGGGCGC---TTCG-GCC-CCCGCG-CGAGC-----C-CA--AAGGCCG-AGC-CGGGTG-CTGCTGGG-AAATGCCTCGGC-CC-TTCCCGC-ACTCT--CGACCCGGTCCA-CAAACCAACCCCG---GCGCAGGAC-GCGCCAAGG-AAACACGAAACGAGAAG-AGCACGCGCCCGT-CGGCCCCG-GAAACGGG-CAGCCTCAGGGA-TGCGCTGTCCTCTATCTATAA--CCAAAACGACTC--TCGGCAACGG-ATATCTCGGCTCTCGCA-TCGA-TGAAGAACG-CAGCGAAATGCGATACTTGGTGTGAATTGC-AGAATCCCGCG-AACCATCG-AGTCTTTGAAC-GCAAGTT-GCGCCCGAAG-CCTTTCGGCCGAGGGCACGT-CTGCCTGGGTGTC-ACGCAACGTCGC--TCCCACCCC-GTGTGGGG-GCGGA-TTCTGGCC-TCCCGTGCG-CCG-GTCG-GCCGC-G--GTTG-GCCC-AAAAGCC-TAGTCCCC--GGCTG-CG-AATGCCA-CGA--CA-ATC--GGT----GGTTG-TAAGACCCTC-GGACAC--G-GTCG-TGCGC-GGACGCAC-GCC----CC--GGA-AC-ATCGAGACCCCTCTGCGTCCCTAAGGGCA--GCTCCTG---------------------------------------------------------------------------------------------------------------------------------------------------------------------
>JCCR9_KU561379
-----------------------------------------------GT--GAAACCTGCACAGC--AGAACGA--CCCG-CCGAAC-GCG-TCTA-TCTACGCA-AGG----GCG-AGC-T--CGGGCGC---TTCG-GCC-CCCGCG-CGAGC-----C-CA--AAGGCCG-AGC-CGGGTG-CTGCTGGG-AAATGCCTCGGC-CC-TTCCCGC-ACTCT--CGACCCGGTCCA-CAAACCAACCCCG---GCGCAGGAC-GCGCCAAGG-AAACACGAAACGAGAAG-AGCACGCGCCCGT-CGGCCCCG-GAAACGGG-CAGCCTCAGGGA-TGCGCTGTCCTCTATCTATAA--CCAAAACGACTC--TCGGCAACGG-ATATCTCGGCTCTCGCA-TCGA-TGAAGAACG-CAGCGAAATGCGATACTTGGTGTGAATTGC-AGAATCCCGCG-AACCATCG-AGTCTTTGAAC-GCAAGTT-GCGCCCGAAG-CCTTTCGGCCGAGGGCACGT-CTGCCTGGGTGTC-ACGCAACGTCGC--TCCCACCCC-GTGTGGGG-GCGGA-TTCTGGCC-TCCCGTGCG-CCG-GTCG-GCCGCGG--GTTG-GCCC-AAAAGCC-TAGTCCCC--GGCTG-CG-AATGCCA-CGA--CA-ATC--GGT----GGTTG-TAAGACCCTC-GGACAC--G-GTCG-TGCGC-GGACGCAC-GCC----CC--GGA-AC-ATCGAGACCCCTCTGCGTCCCTAAGGGC-C-GCTCCTG---------------------------------------------------------------------------------------------------------------------------------------------------------------------
>JCCR10_KU561380
------------------------------------------ACATTTG-CGAAACCTGCACAGC--AGAACGA--CCCG--CGTAC-GCG-TCTA-TCTACGCA-AGG----GCG-AGCTT--CGGGCGC---TTCG-GCC-CCCGCG-CGAGC-----C-CA--AAGGCCG-AGC-CGGGTG-CTGCTGGG-AAATGCCTCGGC-CC-TTCCCGC-ACTCT--CGACCCGGTCCA-CAAACCAACCCCG---GCGCAGGAC-GCGCCAAGG-AAACACGAAACGAGAAG-AGCACGCGCCCGT-CGGCCCCG-GAAACGGG-CAGCCTCAGGGA-TGCGCTGTCCTCTATCTATAA--CCAAAACGACTC--TCGGCAACGG-ATATCTCGGCTCTCGCA-TCGA-TTAAGAACG-CAGCGAAATGCGATACTTGGTGTGAATTGC-AGAATCCCGCG-AACCATCG-AGTCTTTGAAC-GCAAGTT-GCGCCCGAAG-CCTTTCGGCCGAGGGCACGT-CTGCCTGGGTGTC-ACGCAACGTCGC--TCCCACCCC-GTGTGGGG-GCGGA-TTCTGGCC-TCCCGTGCG-CCG-GTCG-GCCGC-G--GTTG-GCCC-AAAAGCC-TAGTCCCC--GGCTG-CG-AATGCCA-CGA--CA-ATC--GGT----GGTTG-TAAGACCCTC-GGACAC--G-GTCG-TGCGC-GGACGCAC-GCC----CC--GGA-AC-ATCTAGACCCCTCTGCGTCTCTAAGGGT-C-GCTCAATAGGA-----------------------------------------------------------------------------------------------------------------------------------------------------------------
>JCCR11_KU561381
--------------------------TATACCTGCGGAAGGATCATTT--CGAAACTT-TACAAT--AGAA-GT--CCCG--CGAAC-GCG-TCTA-TTTACGCAGAGGATAAGCG-AGG-T--CAGGCGCCGTTTCG-ACC-CCAGGT-AGAGC-----C-CA--AAGAGTGCAGT-TGGGGG-CTGTCGGG-AAATGCCTCGGC-CC-TTCCCGC-ACGCT--CAACCCAGTCCA-CCAACCAACCCCG---GCATAGAAC-GAGCCAAGG-AAACATGAAACGAGAAG-AGCATGCGCCCTT-CGGCCTCG-GAAACGGG-CAGCCGTAGGGA-TGCATTGTCCTCTATCTATAA--CCAAGACAACTC--TCGGCAACAG-ATATCTCGGCTCTCGCA-TCTA-TTAAGAACG-CAGCGAAATGCAATACTTGGTGTGAATTTC-AGAATCTCGCG-AACCATCG-AGTCTTTGAAC-ACAAGTT-GCGCCCGAAG-CCTTTTGGCCGAGGGCACAT-CTGCCTGGGTGTC-ATGCAACATTGC--TCCCACCCC-GTGAGGGG-GTGAC-TTTTGGCC-TCCTATGTG-CCG-GTCG-CCCGC-G--GTTG-GCCC-TAAAGCC-TAGTCCCT--GGCGG-CG-AATGCCA-CGA--CA-ATC--TGT----GGTTG-TAAGACTCTC-GGACAC--G-GTCG-TGTGC-GGACTCAC-GCC----TC--GGA-A--AACTAGACCCAAATGCGTCT-TAAGGGGAC-GCTCACATCCGACCCCAGGAGAA-----------------------------------------------------------------------------------------------------------------------------------------------------
>JCCR13_KU561382
----------------------------------------AGTCATTGT-CGAAACCTGCACAGC--AGAACGA--CCCG--CGAAC-GCG-TCTA-TCTACGCA-AGG----GCG-AGC-T--CGGGCGC---TTCG-GCC-CCCGCG-CGAGC-----C-CA--AAGGCCG-AGC-CGGGTG-CTGCTGGG-AAATGCCTCGGC-CC-TTCCCGC-ACTCT--CGACCCGGTCCA-CAAACCAACCCCG---GCGCAGGAC-GCGCCAAGG-AAACACGAAACGAGAAG-AGCACGCGCCCGT-CGGCCCCG-GAAACGGG-CAGCCTCAGGGA-TGCGCTGTCCTCTATCTATAA--CCAAAACGACTC--TCGGCAACGG-ATATCTCGGCTCTCGCA-TCGA-TTAAGAACG-CAGCGAAATGCGATACTTGGTGTGAATTGC-AGAATCCCGCG-AACCATCG-AGTCTTTGAAC-GCAAGTT-GCGCCCGAAG-CCTTTCTGCCGAGGGCACGT-CTGCCTGGGTGTC-ACGCAACGTCGC--TCCCACCCC-GTGTGGGG-GCGGA-TTCTGGCC-TCTTGTGCG-CCG-GTCG-GCCGC-G--GTTG-GCCC-GGAAGCC-TAGTCTCC--GGCTG-CG-AATGCGA-CGA--CC-ATC--GGT----GGTTG-TAAGAGCCTC-GGACAC--G-GTCG-TGCGC-GGATTCAC-GCC----CC--GGA-AC-ATCTAGACCCCTCTTCGTCCCTGAGGAC----CTCATGGC-------------------------------------------------------------------------------------------------------------------------------------------------------------------
>JCCR14_KU561383
----------------------------------------AGTCATTGT--GAAACCTGCACAGC--AGAACGA--CCCG--CGTAC-GCG-TCTA-TCTACGCA-AGG----GCG-AGCTT--CGGGCGC---TTCG-GCC-CCCGCG-CGAGC-----C-CA--AAGGCCG-AGC-CGGGTG-CTGCTGGG-AAATGCCTCGGC-CC-TTCCCGC-ACTCT--CGACCCGGTCCA-CAAACCAACCCCG---GCGCAGGAC-GCGCCAAGG-AAACACGAAACGAGAAG-AGCACGCGCCCGT-CGGCCCCG-GAAACGGG-CAGCCTCAGGGA-TGCGCTGTCCTCTATCTATAA--CCAAAACGACTC--TCGGCAACGG-ATATCTCGGCTCTCGCA-TCGA-TGAAGAACG-CAGCGAAATGCGATACTTGGTGTGAATTGC-AGAATCCCGCG-AACCATCG-AGTCTTTGAAC-GCAAGTT-GCGCCCGAAG-CCTTTCGGCCGAGGGCACGT-CTGCCTGGGTGTC-ACGCAACGTCGC--TCCCACCCC-GTGTGGGG-GCGGA-TTCTGGCC-TCCCGTGCG-CCG-GTCG-GCCGC-G--GTTG-GCCC-AAAAGCC-TAGTCCCC--GGCTG-CG-AATGCCA-CGA--CA-ATC--GGT----GGTTG-TAAGACCCTC-GGACAC--G-GTCG-TGCGC-GGACGCAC-GCC----CC--GGA-AC-ATCGAGACCCCTCTGCGTCCCTAAGGGCAC--CTCCTG---------------------------------------------------------------------------------------------------------------------------------------------------------------------
>JCCR15_KU561384
----------------------------------------AGACATGTC---GAACCTGCACAGC--AGAACGA--CCCG--CGTAC-GCG-TCTA-TCTACGCA-AGG----GCG-AGC-T--CGGGCGC---TTCG-GCC-CCCGCG-CGAGC-----C-CA--AAGGCCG-AGC-CGGGTG-CTGCTGGG-AAATGCCTCGGC-CC-TTCCCGC-ACTCT--CGACCCGGTCCA-CAAACCAACCCCG---GCGCAGGAC-GCGCCAAGG-AAACACGAAACGAGAAG-AGCACGCGCCCGT-CGGCCCCG-GAAACGGG-CAGCCTCAGGGA-TGCGCTGTCCTCTATCTATAA--CCAAAACGACTC--TCGGCAACGG-ATATCTCGGCTCTCGCA-TCGA-TGAAGAACG-CAGCGAAGTGCGATACTTGGTGTGAATTGC-AGAATCCCGCG-AACCATCG-AGTCTTTGAAC-GCAAGTT-GCGCCCGAAG-CCTTTCGGCCGAGGGCACGT-CTGCCTGGGTGTC-ACGCAACGTCGC--TCCCACCCC-GTGTGGGG-GCGGA-TTCTGGCC-TCCCGTGCG-CCG-GTCG-GCCGC-G--GTTG-GCCC-AAAAGCC-TAGTCCCC--GGCTG-CG-AATGCCA-CGA--CA-ATC--GGT----GGTTG-TAAGACCCTC-GGACAC--G-GTCG-TGCGC-GGACGCAC-GCC----CC--GGA-AC-ATCGAGACCCCTCTGCGTCCCTAAGGGCAC-GCTCCTG---------------------------------------------------------------------------------------------------------------------------------------------------------------------
>JCCR16_KU561385
----------------------------------------AGACATTGT-CGAAACCTGCACAGC--AGAACGA--CCCG-CCGAAC-GCG-TCTA-TCTACGCA-AGG----GCG-AGC-T--CGGGCGC---TTCG-GCC-CCCGCG-CGAGC-----C-CA--AAGGCCG-AGC-CGGGTG-CTGCTGGG-AAATGCCTCGGC-CC-TTCCCGC-ACGCT--CGACCCGGTCCA-CAAACCAACCCCG---GCGCAGGAC-GCGCCAAGG-AAACACGAAACGAGAAG-AGCACGCGCCCGT-CGGCCCCG-GAAACGGG-CAGCCTCAGGGA-TGCGCTGTCCTCTATCTATAA--CCAAAACGACTC--TCGGCAACGG-ATATCTCGGCTCTCGCA-TCGA-TGAAGAACG-CAGCGAAATGCGATACTTGGTGTGAATTGC-AGAATCCCGCG-AACCATCG-AGTCTTTGAAC-GCAAGTT-GCGCCCGAAG-CCTTTCGGCCGAGGGCACGT-CTGCCTGGGTGTC-ACGCAACGTCGC--TCCCACCCC-GTGTGGGG-GCGGA-TTCTGGCC-TCCCGTGCG-CCG-GTCG-GCCGC-G--GTTG-GCCC-AAAAGCC-TAGTCCCC--GGCTG-CG-AATGCCA-CGA--CA-ATC--GGT----GGTTG-TAAGACCCTC-GGACAC--G-GTCG-TGCGC-GGACGCAC-GCC----CC--GGA-AC-ATCGAGACCCCTCTGCGTCCCTGAGGGCAC-GCT-ATG---------------------------------------------------------------------------------------------------------------------------------------------------------------------
>JCCR18_KU561386
--------------------------------------------ATGGT--GGAACCTGCCCAAC--CGGAAGG--CCCG-CGGAAC-GGGTTCTATTTTACGCA-AGG----GCG-AAGTT--CGGGCGG---TTTG-GCC-CCCGCG-CGAGC-----C-CC--AAGGCCG-AGC-CGGGTG-GTGCTTGG-AAATGCCTTGGC-CC-TTTCCGCAACGCT--TGACCCGGTTCACCAAACCAACCCCG---GGGCCGGGCGGGGCCAAGGAAACTACGAAACGAGAAGGAGCAGGCGCCCGT-TGGCCCCG-GAAACGGGCCAGCCTCAGGGATTGCTTTTTCTTTTATCTTTAA--CCAAAACGACTC--TTGGCCACGG-ATATTTTGGGTTTTGCATTCGATTGAAGAACG-CAGCGAAATTCGATTCTTGGTTTTGATTTGTAGAATCCCGCGTAACCTTCGAGTTCTTTGAAC-GCAAGTTGGCGCCCGAAGCCCTTTTGGCCGAGGGCACGT-TTGCCTTGGTTTTTACGCACCTTCGC-TTCCCACCCCGGTGTGGGG-GCGGA-TTTTGGCCTTCCGTTGCG-CCG-GTGG-GCCGC-G--GTTG-GGCC-GAAAGGCTTATTTCCC--GGCTG-CGAATGGCCA-CGA--CA-TTT--GGT----GGTTGGTAAGACCTTC-GGACCC--G-GTCGTTGCGCGGAATTCAC-GCC----CC--GGAACCTTTTGAGACCCTTTTTCTTCCTTAAGGGTCC-TATCG-----------------------------------------------------------------------------------------------------------------------------------------------------------------------
>JCCR19_KU561387
-----------------------------------------AGCATTT--CGAAACCTGCACAGC--AGAACGA--CCCG--CGAAC-GCG-TCTA-TCTACGCA-AGG----GCG-AGC-T--CGGGCGC---TTCG-GCC-CCCGCG-CGAGC-----C-CA--AAGGCCG-AGC-CGGGTG-CTGCTGGG-AAATGCCTCGGC-CC-TTCCCGC-ACTCT--CGACCCGGTCCA-CAAACCAACCCCG---GCGCAGGAC-GCGCCAAGG-AAACACGAAACGAGAAG-AGCACGCGCCCGT-CGGCCCCG-GAAACGGG-CAGCCTCAGGGA-TGCGCTGTCCTCTATCTATAA--CCAAAACGACTC--TCGGCAACGG-ATATCTCGGCTCTCGCA-TCGA-TGAAGAACG-CAGCGAAATGCGATACTTGGTGTGAATTGC-AGAATCCCGCG-AACCATCG-AGTCTTTGAAC-GCAAGTT-GCGCCCGAAG-CCTTTCGGCCGAGGGCACGT-CTGCCTGGGTGTC-ACGCAACGTCGC--TCCCACCCC-GTGTGGGG-GCGGA-TTCTGGCC-TCCCGTGCG-CCG-GTCG-GCCGC-G--GTTG-GCCC-AAAAGCC-TAGTCCCC--GGCTG-CG-AATGCCA-CGA--CA-ATC--GGT----GGTTG-TAAGACCCTC-GGACAC--G-GTCG-TGCGC-GGACGCAC-GCC----CC--GGA-AC-ATCGAGACCCCTCTGCGTCCCTAAGGGCAC--CTCATG---------------------------------------------------------------------------------------------------------------------------------------------------------------------
>JCCR20_KU561388
---------------------------------------AAGTCATTGT-CGAAACCTGCACAGC--AGAACGA--CCCG-CCGAAC-GCG-TCTA-TCTACGCA-AGG----GCG-AGC-T--CGGGCGC---TTCG-GCC-CCCGCG-CGAGC-----C-CA--AAGGCCG-AGC-CGGGTG-CTGCTGGG-AAATGCCTCGGC-CC-TTCCCGC-ACGCT--CGACCCGGTCCA-CAAACCAACCCCG---GCGCAGGAC-GCGCCAAGG-AAACACGAAACGAGAAG-AGCACGCGCCCGT-CGGCCCCG-GAAACGGG-CAGCCTCAGGGA-TGCGCTGTCCTCTATCTATAA--CCAAAACGACTC--TCGGCAACGG-ATATCTCGGCTCTCGCA-TCGA-TTAAGAACG-CAGCGAAATGCGATACTTGGTGTGAATTGC-AGAATCCCGCG-AACCATCG-AGTCTTTGAAC-GCAAGTT-GCGCCCGAAG-CCTTTCGGCCGAGGGCACGT-CTGCCTGGGTGTC-ACGCAACGTCGC--TCCCACCCC-GTGTGGGG-GCGGA-TTCTGGCC-TCCCGTGCG-CCG-GTCG-GCCGC-G--GTTG-GCCC-AAAAGCC-TAGTCCCC--GGCTG-CG-AATGCCA-CGA--CA-ATC--GGT----GGTTG-TAAGACCCTC-GGACAC--G-GTCG-TGCGC-GGACGCGC-GCC----CC--GGA-AC-ATCGAGACCCCTCTGCGTCCCTGAGGGTAC-GCTATCG---------------------------------------------------------------------------------------------------------------------------------------------------------------------
>JCCR21_KU561389
----------------------------------------AGACATTGT-CGAAACCTGCACAGC--AGAACGA--CCCG--CGAAC-GCG-TCTA-TCTACGCA-AGG----GCG-AGC-T--CGGGCGC---TTCG-GCC-CCCGCG-CGAGC-----C-CA--AAGGCCG-AGC-CGGGTG-CTGCTGGG-AAATGCCTCGGC-CC-TTCCCGC-ACTCT--CGACCCGGTCCA-CAAACCAACCCCG---GCGCAGGAC-GCGCCAAGG-AAACACGAAACGAGAAG-AGCACGCGCCCGT-CGGCCCCG-GAAACGGG-CAGCCTCAGGGA-TGCGCTGTCCTCTATCTATAA--CCAAAACGACTC--TCGGCAACGG-ATATCTCGGCTCTCGCA-TCGA-TGAAGAACG-CAGCGAAATGCGATACTTGGTGTGAATTGC-AGAATCCCGCG-AACCATCG-AGTCTTTGAAC-GCAAGTT-GCGCCCGAAG-CCTTTCGGCCGAGGGCACGT-CTGCCTGGGTGTC-ACGCAACGTCGC--TCCCACCCC-GTGTGGGG-GCGGA-TTCTGGCC-TCCCGTGCG-CCG-GTCG-GCCGC-G--GTTG-GCCC-AAAAGCC-TAGTCCCC--GGCTG-CG-AATGCCA-CGA--CA-ATC--GGT----GGTTG-TAAGACCCTC-GGACAC--G-GTCG-TGCGC-GGACGCAC-GCC----CC--GGA-AC-ATCGAGACCCCTCTGCGTCCCTAAGGGCA--GCTCCTG---------------------------------------------------------------------------------------------------------------------------------------------------------------------
>JCCR22_KU561390
-----------------------------------------GACATTGT-CGAAACCTGCACAGC--AGAACGA--CCCG--CGAAC-GCG-TCTA-TCTACGCA-AGG----GCG-AGC-T--CGGGCGC---TTCG-GCC-CCCGCG-CGAGC-----C-CA--AAGGCCG-AGC-CGGGTG-CTGCTGGG-AAATGCCTCGGC-CC-TTCCCGC-ACTCT--CGACCCGGTCCA-CAAACCAACCCCG---GCGCAGGAC-GCGCCAAGG-AAACACGAAACGAGAAG-AGCACGCGCCCGT-CGGCCCCG-GAAACGGG-CAGCCTCAGGGA-TGCGCTGTCCTCTATCTATAA--CCAAAACGACTC--TCGGCAACGG-ATATCTCGGCTCTCGCA-TCGA-TTAAGAACG-CAGCGAAATGCGATACTTGGTGTGAATTGC-AGAATCCCGCG-AACCATCG-AGTCTTTGAAC-GCAAGTT-GCGCCCGAAG-CCTTTCGGCCGAGGGCACGT-CTGCCTGGGTGTC-ACGCAACGTCGC--TCCCACCCC-GTGTGGGG-GCGGA-TTCTGGCC-TCCCGTGCG-CCG-GTCG-GCCGC-G--GTTG-GCCC-GAAAGCC-TAGTCCCC--GGCTG-CG-AATGCCA-CGA--CA-ATC--GGT----GGTTG-TAAGACCCTC-GGACAC--G-GTCG-TGCGC-GGACGCGC-GCC----CC--GGA-AC-ATCGAGACCCCTCTGCGTCCCTG------------------------------------------------------------------------------------------------------------------------------------------------------------------------------------
>JCCR23_KU561391
-----------------------------------------GGTATTGT-CGAAACCTGCACAGC--AGAACGA--CCCG--CGTAC-GCG-TCTA-TCTACGCA-AGG----GCG-AGC-T--CGGGCGC---TTCG-GCC-CCCGCG-CGAGC-----C-CA--AAGGCCG-AGC-CGGGTG-CTGCTGGG-AAATGCCTCGGC-CC-TTCCCGC-ACTCT--CGACCCGGTCCA-CAAACCAACCCCG---GCGCAGGAC-GCGCCAAGG-AAACACGAAACGAGAAG-AGCACGCGCCCGT-CGGCCCCG-GAAACGGG-CAGCCTCAGGGA-TGCGCTGTCCTCTATCTATAA--CCAAAACGACTC--TCGGCAACGG-ATATCTCGGCTCTCGCA-TCGA-TGAAGAACG-CAGCGAAATGCGATACTTGGTGTGAATTGC-AGAATCCCGCG-AACCATCG-AGTCTTTGAAC-GCAAGTT-GCGCCCGAAG-CCTTTCGGCCGAGGGCACGT-CTGCCTGGGTGTC-ACGCAACGTCGC--TCCCACCCC-GTGTGGGG-GCGGA-TTCTGGCC-TCCCGTGCG-CCG-GTCG-GCCGC-G--GTTG-GCCC-AAAAGCC-TAGTCCCC--GGCTG-CG-AATGCCA-CGA--CA-ATC--GGT----GGTTG-TAAGACCCTC-GGACAC--G-GTCG-TGCGC-GGACGCAC-GCC----CC--GGA-AC-ATCGAGACCCCTCTGCGTCCCTAAGGGCAC-GCTCATG---------------------------------------------------------------------------------------------------------------------------------------------------------------------
>JCCR24_KU561392
--------------------------------------AGGATCATTGT-CGAAACCTGCACAGC--AGAACGA--CCCG--CGTAC-GCG-TCTA-TCTACGCA-AGG----GCG-AGC-T--CGGGCGC---TTCG-GCC-CCCGCG-CGAGC-----C-CA--AAGGCCG-AGC-CGGGTG-CTGCTGGG-AAATGCCTCGGC-CC-TTCCCGC-ACTCT--CGACCCGGTCCA-CAAACCAACCCCG---GCGCAGGAC-GCGCCAAGG-AAACACGAAACGAGAAG-AGCACGCGCCCGT-CGGCCCCG-GAAACGGG-CAGCCTCAGGGA-TGCGCTGTCCTCTATCTATAA--CCAAAACGACTC--TCGGCAACGG-ATATCTCGGCTCTCGCA-TCGA-TGAAGAACG-CAGCGAAATGCGATACTTGGTGTGAATTGC-AGAATCCCGCG-AACCATCG-AGTCTTTGAAC-GCAAGTT-GCGCCCGAAG-CCTTTCGGCCGAGGGCACGT-CTGCCTGGGTGTC-ACGCAACGTCGC--TCCCACCCC-GTGTGGGG-GCGGA-TTCTGGCC-TCCCGTGCG-CCG-GTCG-GCCGC-G--GTTG-GCCC-AAAAGCC-TAGTCCCC--GGCTG-CG-AATGCCA-CGA--CA-ATC--GGT----GGTTG-TAAGACCCTC-GGACAC--G-GTCG-TGCGC-GGACGCAC-GCC----CC--GTA-AC-ATCGAGACCCCTCTGCGTCCCTAAGGGCAC-GCTCCTG---------------------------------------------------------------------------------------------------------------------------------------------------------------------
>JCCR25_KU561393
-----------------------------------------GACATTGT-CGAAACCTGCACAGC--AGAACGA--CCCG-CCGAAC-GCG-TCTA-TCTACGCA-AGG----GCG-AGC-T--CGGGCGC---TTCG-GCC-CCCGCG-CGAGC-----C-CA--AAGGCCG-AGC-CGGGTG-CTGCTGGG-AAATGCCTCGGC-CC-TTCCCGC-ACTCT--CGACCCGGTCCA-CAAACCAACCCCG---GCGCAGGAC-GCGCCAAGG-AAACACGAAACGAGAAG-AGCACGCGCCCGT-CGGCCCCG-GAAACGGG-CAGCCTCAGGGA-TGCGCTGTCCTCTATCTATAA--CCAAAACGACTC--TCGGCAACGG-ATATCTCGGCTCTCGCA-TCGA-TTAAGAACG-CAGCGAAATGCGATACTTGGTGTGAATTGC-AGAATCCCGCG-AACCATCG-AGTCTTTGAAC-GCAAGTT-GCGCCCGAAG-CCTTTCGGCCGAGGGCACGT-CTGCCTGGGTGTC-ACGCAACGTCGC--TCCCACCCC-GTGTGGGG-GCGGA-TTCTGGCC-TCCCGTGCG-CCG-GTCG-GCCGC-G--GTTG-GCCC-AAAAGCC-TAGTCCCC--GGCTG-CG-AATGCCA-CGA--CA-ATC--GGT----GGTTG-TAAGACCCTC-GGACAC--G-GTCG-TGCGC-GGACGCAC-GCC----CC--GGA-AC-ATCGAGACCCCTCTGCGTCCCTAAGGGCACGCTCCATG---------------------------------------------------------------------------------------------------------------------------------------------------------------------
>JCCR26_KU561394
-----------------------------------------AGTATTGT--GAAACCTGCACAGC--AGAACGA--CCCG--GGAAC-GCG-TCTA-TCTACGCA-AGG----GCG-AGC-T--CGGGCGC---TTCG-GCC-CCCGCG-CGAGC-----C-CA--AAGGCCG-AGC-CGGGTG-CTGCTGGG-AAATGCCTCGGC-CC-TTCCCGC-ACTCT--CGACCCGGTCCA-CAAACCAACCCCG---GCGCAGGAC-GCGCCAAGG-AAACACGAAACGAGAAG-AGCACGCGCCCGT-CGGCCCCG-GAAACGGG-CAGCCTCAGGGA-TGCGCTGTCCTCTATCTATAA--CCAAAACGACTC--TCGGCAACGG-ATATCTCGGCTCTCGCA-TCGA-TGAAGAACG-CAGCGAAATGCGATACTTGGTGTGAATTGC-AGAATCCCGCG-AACCATCG-AGTCTTTGAAC-GCAAGTT-GCGCCCGAAG-CCTTTCGGCCGAGGGCACGT-CTGCCTGGGTGTC-ACGCAACGTCGC--TCCCACCCC-GTGTGGGG-GCGGA-TTCTGGCC-TCCCGTGCG-CCG-GTCG-GCCGC-G--GTTG-GCCC-AAAAGCC-TAGTCCCC--GGCTG-CG-AATGCCA-CGA--CA-ATC--GGT----GGTTG-TAAGACCCTC-GGACAC--G-GTCG-TGCGC-GGACTCAC-GCC----CC--GGA-AC-ATTGAGACCCCTCTGCGTCCCTAGGGAC----CTCATCG--------------------------------------------------------------------------------------------------------------------------------------------------------------------
>JCCR27_KU561395
---------------------------------------AGATCATTGT-CGAAACCTGCACAGC--AGAACGA--CCCG--CGAAC-GCG-TCTA-TCTACGCA-AGG----GCG-AGC-T--CGGGCGC---TTCG-GCC-CCCGCG-CGAGC-----C-CA--AAGGCCG-AGC-CGGGTG-CTGCTGGG-AAATGCCTCGGC-CC-TTCCCGC-ACGCT--CGACCCGGTCCA-CAAACCAACCCCG---GCGCAGGAC-GCGCCAAGG-AAACACGAAACGAGAAG-AGCACGCGCCCGT-CGGCCCCG-GAAACGGG-CAGCCTCAGGGA-TGCGCTGTCCTCTATCTATAA--CCAAAACGACTC--TCGGCAACGG-ATATCTCGGCTCTCGCA-TCGA-TGAAGAACG-CAGCGAAATGCGATACTTGGTGTGAATTGC-AGAATCCCGCG-AACCATCG-AGTCTTTGAAC-GCAAGTT-GCGCCCGAAG-CCTTTCGGCCGAGGGCACGT-CTGCCTGGGTGTC-ACGCAACGTCGC--TCCCACCCC-GTGTGGGG-GCGGA-TTCTGGCC-TCCCGTGCG-CCG-GTCG-GCCGC-G--GTTG-GCCC-AAAAGCC-TAGTCCCC--GGCTG-CG-AATGCCA-CGA--CA-ATC--GGT----GGTTG-TAAGACCCTC-GGACAC--G-GTCG-TGCGC-GGACGCAC-GCC----CC--GGA-AC-ATCGATACCCCTCTGCGTCCCTAAGGGCAC-GCTCATG---------------------------------------------------------------------------------------------------------------------------------------------------------------------
>JCCR28_KU561396
--------------------------GTACTTGCGTGAAGGATCATTGT-CGAAACCTGCACAGC--AGAACGA--CCCG-CAGAAC-GCG-TCTA-TCTACGCA-AGG----GCG-AGC-T--CGGGCGC---TTCG-GCC-CCCGCG-CGAGC-----C-CA--AAGGCCG-AGC-CGGGTG-CTGCTGGG-AAATGCCTCGGC-CC-TTCCCGC-ACGCT--CGACCCGGTCCA-CAAACCAACCCCG---GCGCAGGAC-GCGCCAAGG-AAACACGAAACGAGAAG-AGCACGCGCCCGT-CGGCCCCG-GAAACGGG-CAGCCTCAGGGA-TGCGCTGTCCTCTATCTATAA--CCAAAACGACTC--TCGGCAACGG-ATATCTCGGCTCTCGCA-TCGA-TGAAGAACG-CAGCGAAATGCGATACTTGGTGTGAATTGC-AGAATCCCGCG-AACCATCG-AGTCTTTGAAC-GCAAGTT-GCGCCCGAAG-CCTTTCGGCCGAGGGCACGT-CTGCCTGGGTGTC-ACGCAACGTCGC--TCCCACCCC-GTGTGGGG-GCGGA-TTCTGGCC-TCCCGTGCG-CCG-GTCG-GCCGC-G--GTTG-GCCC-AAAAGCC-TAGTCCCC--GGCTG-CG-AATGCCA-CGA--CA-ATC--GGT----GGTTG-TAAGACCCTC-GGACAC--G-GTCG-TGCGC-GGACGCAC-GCC----CC--GGT-AC-ATCGAGACCCCTCTGCGTCCCTAAGGGCAC-GCTCATCG--------------------------------------------------------------------------------------------------------------------------------------------------------------------
>JCCR29_KU561397
-----------------------------------------GACATTGT-CGAAACCTGCACAGC--AGAACGA--CCCG-CGTAAC-GCG-TCTA-TCTACGCA-AGG----GCG-AGC-T--CGGGCGC---TTCG-GCC-CCCGCG-CGAGC-----C-CA--AAGGCCG-AGC-CGGGTG-CTGCTGGG-AAATGCCTCGGC-CC-TTCCCGC-ACTCT--CGACCCGGTCCA-CAAACCAACCCCG---GCGCAGGAC-GCGCCAAGG-AAACACGAAACGAGAAG-AGCACGCGCCCGT-CGGCCCCG-GAAACGGG-CAGCCTCAGGGA-TGCGCTGTCCTCTATCTATAA--CCAAAACGACTC--TCGGCAACGG-ATATCTCGGCTCTCGCA-TCGA-TTAAGAACG-CAGCGAAATGCGATACTTGGTGTGAATTGC-AGAATCCCGCG-AACCATCG-AGTCTTTGAAC-GCAAGTT-GCGCCCGAAG-CCTTTCGGCCGAGGGCACGT-CTGCCTGGGTGTC-ACGCAACGTCGC--TCCCACCCC-GTGTGGGG-GCGGA-TTCTGGCC-TCCCGTGCG-CCG-GTCG-GCCGC-G--GTTG-GCCC-AAAAGCC-TAGTCCCC--GGCTG-CG-AATGCCA-CGA--CC-ATC--GGT----GGTTG-TAAGACCCTC-GGACAC--G-GTCG-TGCGC-GGACGCAC-GCC----CC--GGA-AC-ATCGAGACCCCTCTGCGTCCCTGAGGGTAC-GCTAATG---------------------------------------------------------------------------------------------------------------------------------------------------------------------
>JCCR30_KU561398
-----------------------------------------GTCATTGT-CGAAACCTGCACAGC--AGAACGA--CCCG--CGTAC-GCG-TCTA-TCTACGCA-AGG----GCG-AGC-T--CGGGCGC---TTCG-GCC-CCCGCG-CGAGC-----C-CA--AAGGCCG-AGC-CGGGTG-CTGCTGGG-AAATGCCTCGGC-CC-TTCCCGC-ACGCT--CGACCCGGTCCA-CAAACCAACCCCG---GCGCAGGAC-GCGCCAAGG-AAACACGAAACGAGAAG-AGCACGCGCCCGT-CGGCCCCG-GAAACGGG-CAGCCTCAGGGA-TGCGCTGTCCTCTATCTATAA--CCAAAACGACTC--TTGGCAACGG-ATATCTCGGCTCTCGCA-TCGA-TTAAGAACG-CAGCGAAATGCGATACTTGGTGTGAATTGC-AGAATCCCGCG-AACCATCG-AGTCTTTGAAC-GCACGTT-GCGCCCGAAG-CCTTTCGGCCGAGGGCACGT-CTGCCTGGGTGTC-ACGCAGCGTCGC--TTCCACCCG-GTGTGGGG-GCGGA-TTCTGGCC-TCTTGTGCG-CCG-GTCG-GCCGC-T--GTTG-GCCC-GGAAGCC-TAGTCTCC--GGCTG-CG-AATGCGA-CGA--CC-ATT--GGT----GGTTG-TGAGAGCCTC-GGACAC--G-GTCG-TGCGC-GGATTCAC-GCC----CC--GGA-AC-ATCTAGACCCCTCTTCGTCCCTGAAGGTAC--CTAATG---------------------------------------------------------------------------------------------------------------------------------------------------------------------
>JCCR31_KU561399
-----------------------------------------GACATTGT-CGAAACCTGCACAGC--AGAACGA--CCCG--CGAAC-GCG-TCTA-TCTACGCA-AGG----GCG-AGCTT--CGGGCGC---TTCG-GCC-CCCGCG-CGAGC-----C-CA--AAGGCCG-AGC-CGGGTG-CTGCTGGG-AAATGCCTCGGC-CC-TTCCCGC-ACTCT--CGACCCGGTCCA-CAAACCAACCCCG---GCGCAGGAC-GCGCCAAGG-AAACACGAAACGAGAAG-AGCACGCGCCCGT-CGGCCCCG-GAAACGGG-CAGCCTCAGGGA-TGCGCTGTCCTCTATCTATAA--CCAAAACGACTC--TCGGCAACGG-ATATCTCGGCTCTCGCA-TCGA-TGAAGAACG-CAGCGAAATGCGATACTTGGTGTGAATTGC-AGAATCCCGCG-AACCATCG-AGTCTTTGAAC-GCAAGTT-GCGCCCGAAG-CCTTTCGGCCGAGGGCACGT-CTGCCTGGGTGTC-ACGCAACGTCGC--TCCCACCCC-GTGTGGGG-GCGGA-TTCTGGCC-TCCCGTGCG-CCG-GTCG-GCCGC-G--GTTG-GCCC-AAAAGCC-TAGTCCCC--GGCTG-CG-AATGCCA-CGA--CA-ATC--GGT----GGTTG-TAAGACCCTC-GGACAC--G-GTCG-TGCGC-GGACGCAC-GCC----CC--GGA-AC-ATCGAGACCCCTCTGCGTCCCTAAGGGCAC-GCT-ATG---------------------------------------------------------------------------------------------------------------------------------------------------------------------
>JCCR32_KU561400
----------------------------------------AGACAT-GT-CGAAACCTGCACAGC--AGAACGA--CCCG-CCGAAC-GCG-TCTA-TCTACGCA-AGG----GCG-AGCTT--CGGGCGC---TTCG-GCC-CCCGCG-CGAGC-----C-CA--AAGGCCG-AGC-CGGGTG-CTGCTGGG-AAATGCCTCGGC-CC-TTCCCGC-ACGCT--CGACCCGGTCCA-CAAACCAACCCCG---GCGCAGGAC-GCGCCAAGG-AAACACGAAACGAGAAG-AGCACGCGCCCGT-CGGCCCCG-GAAACGGG-CAGCCTCAGGGA-TGCGCTGTCCTCTATCTATAA--CCAAAACGACTC--TCGGCAACGG-ATATCTCGGCTCTCGCA-TCGA-TTAAGAACG-CAGCGAAATGCGATACTTGGTGTGAATTGC-AGAATCCCGCG-AACCATCG-AGTCTTTGAAC-GCAAGTT-GCGCCCGAAG-CCTTTCGGCCGAGGGCACGT-CTGCCTGGGTGTC-ACGCAACGTCGC--TCCCACCCC-GTGTGGGG-GCGGA-TTCTGGCC-TCTTGTGCG-CCG-GTCG-GCCGC-G--GTTG-GCCC-GGAAGCC-TAGTCTCC--GGCTG-CG-AATGCGA-CGA--CC-ATC--GGT----GGTTG-TAAGAGCCTC-GGACAC--G-GTCG-TGCGC-GGACTCAC-GCC----CC--GGA-AC-ATCTAGACCCCTCTTCGTCCCTGAAGGTC--GCTCATAG--------------------------------------------------------------------------------------------------------------------------------------------------------------------
>JCCR34_KU561401
-----------------------------------------GATATTGT-CGAAACCTGCACAGC--AGAACGA--CCCG-CCGAAC-GCG-TCTA-TCTACGCA-AGG----GCG-AGC-T--CGGGCGC---TTCG-GCC-CCCGCG-CGAGC-----C-CA--AAGGCCG-AGC-CGGGTG-CTGCTGGG-AAATGCCTCGGC-CC-TTCCCGC-ACGCT--CGACCCGGTCCA-CAAACCAACCCCG---GCGCAGGAC-GCGCCAAGG-AAACACGAAACGAGAAG-AGCACGCGCCCGT-CGGCCCCG-GAAACGGG-CAGCCTCAGGGA-TGCGCTGTCCTCTATCTATAA--CCAAAACGACTC--TCGGCAACGG-ATATCTCGGCTCTCGCA-TCTA-TTAAGAACG-CAGCGAATTGCGATACTTGGTGTGAATTGC-AGAATCCCGCG-TACCATCG-AGTCTTTGAAC-GCACGTT-GCGCCCGAAG-CCTTTCGGCCGAGGGCACGT-CTGCCTGGGTGTC-TTGCAGCGTCGC--TCCCACCCG-GTGTGGGG-GCGGA-TTCTGGCC-TCTTGTGCG-CCG-GTCG-GCCGC-T--GTTG-GCCC-GGAAGCC-TAGTCTCC--GGCTG-CG-AATGCGA-CGA--CC-ATT--GGT----GGTTG-TGAGAGGCTC-GGACAC--G-GTCG-TGCGC-GGACTCGC-GCC----CC--GGA-AC-ATCTAGACGCCTCTTCTTCTCTGAAGGTAC-GCTCTG----------------------------------------------------------------------------------------------------------------------------------------------------------------------
>JCCR35_KU561402
-------------------------------------AAGGATCATTGT-CGAAACCTGCACAGC--AGAACGA--CCCG--CGAAC-GCG-TCTA-TCTACGCA-AGG----GCG-AGC-T--CGGGCGC---TTCG-GCC-CCCGCG-CGAGC-----C-CA--AAGGCCG-AGC-CGGGTG-CTGCTGGG-AAATGCCTCGGC-CC-TTCCCGC-ACTCT--CGACCCGGTCCA-CAAACCAACCCCG---GCGCAGGAC-GCGCCAAGG-AAACACGAAACGAGAAG-AGCACGCGCCCGT-CGGCCCCG-GAAACGGG-CAGCCTCAGGGA-TGCGCTGTCCTCTATCTATAA--CCAAAACGACTC--TTGGCAACGG-ATATCTCGGCTCTCGCA-TCGA-TTAAGAACG-CAGCGAAATGCGATACTTGGTGTGAATTGC-AGAATCCCGCG-AACCATCG-AGTCTTTGAAC-GCAAGTT-GCGCCCGAAG-CCTTTCGGCCGAGGGCACGT-CTGCCTGGGTGTC-ACGCAACGTCGC--TTCCACCCG-GTGTGGGG-GCGGA-TTCTGGCC-TCTTGTGCG-CCG-GTCG-GCCGC-T--GTTG-GCCC-GGAAGCC-TAGTCTCC--GGCTG-CG-AATGCGA-CGA--CC-ATC--GGT----GGTTG-TGAGAGCCTC-GGACAC--G-GTCG-TGCGC-GGATTCAC-GCC----CC--GGA-AC-ATCTAGACCCCTCTTCGTCCCTGAGGGA---CCTCATG---------------------------------------------------------------------------------------------------------------------------------------------------------------------
>JCCR36_KU561403
---------------------------------------AGATCATTGT-CGAAACCTGCACAGC--AGAACGA--CCCG-CCGACC-GCG-TTTA-TCTACGCA-AGG----GCG-AGC-T--CGGGCGC---TTCG-GCC-CCCGCG-CGAGC-----C-CA--AAGGCCG-AGC-CGGGTG-CTGCTGGG-AAATGCCTCGGC-CC-TTCCCGC-ACTCT--CGACCCGGTCCA-CAAACCAACCCCG---GCGCAGGAC-GCGCCAAGG-AAACACGAAACGAGAAG-AGCACGCGCCCGT-CGGCCCCG-GAAACGGG-CAGCCTCAGGGA-TGCGCTGTCCTCTATCTATAA--CCAAAACGACTC--TCTGCAACGG-ATATCTCGGCTCTCGCA-TCGA-TTAAGAACG-CAGCGAAATGCGATACTTGGTGTGAATTGC-AGAATCCCGCG-AACCATCG-AGTCTTTGAACAGCAAGTT-GCGCCCGAAG-CCTTTCTGCCGAGGGCACGT-CTGCCTGGGTGTC-TCGCAACGTCGC--TCCCACCCC-GTGTGGGG-GCGGA-TTCTGGCC-TCTTGTGCG-CCG-GTCG-GCCGC-G--GTTG-GCCC-GGAAGCC-TAGTCTCC--GGCTG-CG-AATGCCA-CGA--CC-ATC--GGT----GGTTG-TAAGAGCCTC-GGACAC--G-GTCG-TGCGC-GGATTCAC-GCC----CC--GGA-AC-ATCTAGACCCCTCTGCTTCTCTGAGGGTAC-GCTCTG----------------------------------------------------------------------------------------------------------------------------------------------------------------------
>JCCR33.1_KU561404
-----------------------------------------GACATTGT-CGAAACCTGCACAGC--AGAACGA--CCCG--CGAAC-GCG-TCTA-TCTACGCA-AGG----GCG-AGCTT--CGGGCGC---TTCG-GCC-CCCGCG-CGAGC-----C-CA--AAGGCCG-AGC-CGGGTG-CTGCTGGG-AAATGCCTCGGC-CC-TTCCCGC-ACTCT--CGACCCGGTCCA-CAAACCAACCCCG---GCGCAGGAC-GCGCCAAGG-AAACACGAAACGAGAAG-AGCACGCGCCCGT-CGGCCCCG-GAAACGGG-CAGCCTCAGGGA-TGCGCTGTCCTCTATCTATAA--CCAAAACGACTC--TCGGCAACGG-ATATCTCGGCTCTCGCA-TCGA-TGAAGAACG-CAGCGAAATGCGATACTTGGTGTGAATTGC-AGAATCCCGCG-AACCATCG-AGTCTTTGAAC-GCAAGTT-GCGCCCGAAG-CCTTTCGGCCGAGGGCACGT-CTGCCTGGGTGTC-ACGCAACGTCGC--TCCCACCCC-GTGTGGGG-GCGGA-TTCTGGCC-TCCCGTGCG-CCG-GTCG-GCCGC-G--GTTG-GCCC-AAAAGCC-TAGTCCCC--GGCTG-CG-AATGCCA-CGA--CA-ATC--GGT----GGTTG-TAAGACCCTC-GGACAC--G-GTCG-TGCGC-GGACGCAC-GCC----CC--GGA-AC-ATCGAGACCCCTCTGCGTCCCTAAGGGCA--GCTCCTG---------------------------------------------------------------------------------------------------------------------------------------------------------------------
>JCCR33.2__KU561405
------------------------------------------GTCTTGT-CGAAACCTGCACAGC--AGAACGA--CCCG--CGAAC-GCG-TCTA-TCTACGCA-AGG----GCG-AGC-T--CGGGCGC---TTCG-GCC-CCCGCG-CGAGC-----C-CA--AAGGCCG-AGC-CGGGTG-CTGCTGGG-AAATGCCTCGGC-CC-TTCCCGC-ACTCT--CGACCCGGTCCA-CAAACCAACCCCG---GCGCAGGAC-GCGCCAAGG-AAACACGAAACGAGAAG-AGCACGCGCCCGT-CGGCCCCG-GAAACGGG-CAGCCTCAGGGA-TGCGCTGTCCTCTATCTATAA--CCAAAACGACTC--TCGGCAACGG-ATATCTCGGCTCTCGCA-TCGA-TTAAGAACG-CAGCGAAATGCGATACTTGGTGTGAATTGC-AGAATCCCGCG-AACCATCG-AGTCTTTGAAC-GCAAGTT-GCGCCCGAAG-CCTTTCGGCCGAGGGCACGT-CTGCCTGGGTGTC-ACGCAACGTCGC--TCCCACCCC-GTGTGGGG-GCGGA-TTCTGGCC-TCCCGTGCG-CCG-GTCG-GCCGC-G--GTTG-GCCC-GGAAGCC-TAGTCCCC--GGCTG-CG-AATGCCA-CGA--CC-ATC--GGT----GGTTG-TAAGACCCTC-GGACAC--G-GTCG-TGCGC-GGACTCGC-GCC----CC--GGA-AC-ATCGAGACCCCTCTTCGTCCCTGAAGG-AC-GCTCTG----------------------------------------------------------------------------------------------------------------------------------------------------------------------
>JCCR1__KU561406
--------------------------------------AAGGTCATTGT-CGAAACCTGCACAGC--AGAACGA--CCCG--CGAAC-GCG-TCTA-TCTACGCA-AGG----GCG-AGC-T--CGGGCGC---TTCG-GCC-CCCGCG-CGAGC-----C-CA--AAGGCCG-AGC-CGGGTG-CTGCTGGG-AAATGCCTCGGC-CC-TTCCCGC-ACTCT--CGACCCGGTCCA-CAAACCAACCCCG---GCGCAGGAC-GCGCCAAGG-AAACACGAAACGAGAAG-AGCACGCGCCCGT-CGGCCCCG-GAAACGGG-CAGCCTCAGGGA-TGCGCTGTCCTCTATCTATAA--CCAAAACGACTC--TCGGCAACGG-ATATCTCGGCTCTCGCA-TCGA-TGAAGAACG-CAGCGAAATGCGATACTTGGTGTGAATTGC-AGAATCCCGCG-AACCATCG-AGTCTTTGAAC-GCAAGTT-GCGCCCGAAG-CCTTTCGGCCGAGGGCACGT-CTGCCTGGGTGTC-ACGCAACGTCGC--TCCCACCCC-GTGTGGGG-GCGGA-TTCTGGCC-TCCCGTGCG-CCG-GTCG-GCCGC-G--GTTG-GCCC-AAAAGCC-TAGTCCCC--GGCTG-CGAAATGCCA-CGA--CA-ATC--GGT----GGTTGTTAAGACCCTCGGGACAC--G-GTCG-TGCGGCGGACGCAC-GCC----CC--GGA-AC-ATCGAGACCCCTCTGCGTCCCTAAGGGCAC-GCTCACTCGGACCCCCCCCGGGGAAAAAC-----------------------------------------------------------------------------------------------------------------------------------------------
>JCCR3_KU561407
-----------------------------------------AGTATTGT-CGAAACCTGCACAGC--AGAACGA--CCCG--CGAAC-GCG-TCTA-TCTACGCA-AGG----GCG-AGC-T--CGGGCGC---TTCG-GCC-CCCGCG-CGAGC-----T-CA--AAGGCCG-AGC-CGGGTG-CTGCTGGG-AAATGCCTCGGC-CC-TTCCCGC-ACTCT--CGACCCGGTCCA-CAAACCAACCCCG---GCGCAGGAC-GCGCCAAGG-AAACACGAAACGAGAAG-AGCACGCGCCCGT-CGGCCCCG-GAAACGGG-CAGCCTCAGGGA-TGCGCTGTCCTCTATCTATAA--CCAAAACGACTC--TCGGCAACGG-ATATCTCGGCTCTCGCA-TCGA-TGAAGAACG-CAGCGAAATGCGATACTTGGTGTGAATTGC-AGAATCCCGCG-AACCATCG-AGTCTTTGAAC-GCAAGTT-GCGCCCGAAG-CCTTTCGGCCGAGGGCACGT-CTGCCTGGGTGTC-ACGCAACGTCGC--TCCCACCCC-GTGTGGGG-GCGGA-TTCTGGCC-TCCCGTGCG-CCG-GTCG-GCCGC-G--GTTG-GCCC-AAAAGCC-TAGTCCCC--GGCTG-CG-AATGCCA-CGA--CA-ATC--GGT----GGTTG-TAAGACCCTC-GGACAC--G-GTCG-TGCGC-GGACGCAC-GCC----CC--GGA-AC-ATCGAGACCCCTCTGCGTCCCTAAGGGCAC-GCTCAATGGAGCCCCCCCCGGGGAAAAGCCGT--------------------------------------------------------------------------------------------------------------------------------------------
>JCCR4_KU561408
--------------------------------------------AGTATGTGAAACCTGCTCAGTC-AGATCAGTCTCCG-CCGATCTGCG-TTTT-TTTTCGCTTGGG----GCGTAGT-T--CGGGCGC--TTTCG-GCT-TCCGCG-CGTGC-----TTCA--TAGGCCG-TGCTCGGGTG-CTGCTGGGTTTTTGCCTCGGCTTC-TTTTCGC-ACTCT--CGACCCGGTCCA-CAAACCAACCCCG---GCGCAGGAC-GCGCCAAGGTTAACACGAAACGAGATG-TGCACGCGCTCGT-CGGCTCCG-GAAACGGG-CAGCCTCAGGGA-TGCGCTGTCCTCTATCTATAA--CCAAAACGACTC--TCGGCAACGG-ATATCTCGGCTCTCGCA-TCGA-TGAAGAACG-CAGCGAAATGCGATACTTGGTGTGAATTGC-AGAATCCCGCG-AACCATCG-AGTCTTTGAAC-GCAAGTT-GCGCCCGAAG-CCTTTCGGCCGAGGGCACGTACTGCCTGGGTGTC-ACGCAACGTCGC--TCCCACCCC-GTGTGGGG-GCGGATTTCTGGCC-TCCCGTGCG-CCG-GTCGAGCCGCGA--GTTGAGCCCAAAAAGCCGTAGTCCCC-GGGCTG-CGAAATGCCA-CGAACAA-ATC--GGT---GGATTG-TAAGACCCTCGGAACAACGG-TTCG-TGCGCGGGACGCAACGCC----CCCGGGA-ACAATCGAGGCCCCTCTGCGTCCCTAAGGGCACTGCTGCTCGGCCCCCCCCCCCGGGGA---------------------------------------------------------------------------------------------------------------------------------------------------
>JCCR12_KU561409
-----------------GTTGCCGTTTTTTTTTTCGGGGGGAGATATGT---GAACCTG-ACAGC--AGAACGA--CCCG--CGAAC-GCG--TTA-TCTACGCATGGG----GCG-TGC-T--CGGGCGC---TTCG-GCC-CCCGCG-CGAGC-----C-CA--AAGGCCG-AGC-CGGGTG-CTGCTGGGAAAATGCCTCGGC-CC-TTCCCGC-ACTCT--CGACCCGGTCCA-CAAACCAACCCCG---GCGCAGGAC-GCGCCAAGG-AAACACGAAACGAGAAG-AGCACGCGCCCGT-CGGCCCCG-GAAACGGG-CAGCCTCAGGGA-TGCGCTGTCCTCTATCTATAA--CCAAAACGACTC--TCGGCAACGG-ATATCTCGGCTCTCGCA-TCGA-TGAAGAACG-CAGCGAAATGCGATACTTGGTGTGAATTGC-AGAATCCCGCG-AACCATCG-AGTCTTTGAAC-GCAAGTT-GCGCCCGAAG-CCTTTCGGCCGAGGGCACGT-CTGCCTGGGTGTC-ACGCAACGTCGC--TCCCACCCC-GTGTGGGG-GCGGA-TTCTGGCC-TCCCGTGCG-CCG-GTCG-GCCGC-G--GTTG-GCCCAAAAAGCC-TAGTCCCC--GGCTG-CGGAATGCCA-CGA--CAGATC-GGGT----GGTTG-TAAGACCCTC-GGACAC--GGTTCG-TGCGGCGGACGCAC-GCC----CC--GGA-AC-ATCGAGACCCCTCTGCGTCCCTAAGGGCAC-GCTCACTCCCCCACNCCCCCCCGGGAA-------------------------------------------------------------------------------------------------------------------------------------------------
>JCCR37_KU561410
-------------------------------------AAGGATCATTGT-CGAAACCTGCACAGC--AGAACGA--CCCG--CGAAC-GCG-TCTA-TCTACGCA-AGG----GCG-AGC-T--CGGGCGC---TTCG-GCC-CCCGCG-CGAGC-----C-CCTTCGAGCCG-AGC-CGGGTG-CTGCTGGG-AAATGCCTCGGC-CC-TTCCCGT-ACGCT--CGACCCGGTCCA-CAAACCAACCCCG---GCGCAGGAC-GCGCCAAGG-AAACACGAAACGAGAAG-AGCACGCGCCCGT-CGGCCCCG-GAAACGGG-CAGCCTCAGGGA-TGCGCTGTCCTCTATCTATAA--CCAAAACGACTC--TCGGCAACGG-ATATCTCGGCTCTCGCA-TCGA-TGAAGAACG-CAGCGAAATGCGATACTTGGTGTGAATTGC-AGAATCCCGCG-AACCATCG-AGTCTTTGAAC-GCAAGTT-GCGCCCGAAG-CCTTTCGGCCGAGGGCACGT-CTGCCTGGGTGTC-ACGCAACGTCGC--TCCCACCCC-GTGTGGGG-GCGGA-TTCTGGCC-TCCCGTGCG-CCG-GTCG-GCCGC-GAAGTTG-GCCC-AAAAGCC-TAGTCCCC--GGCTG-CG-AATGCCA-CGA--CA-ATC--GGTAGAGGGTTG-TAAGACCCTC-GGACAC--G-GTCG-TGCGC-GGACGCAC-GCC----CC--GGA-AC-ATCGAGACCCCTCTGCGTCCCTAAGGGCAC-GCTCACATCGGAACCCCCAGGATAAGTGGGTTTTTTATAAAGTGTCTAA---------------------------------------------------------------------------------------------------------------------------
>JCCR40_KU561411
------------------------------------GGGAAGACAT-GT-CGAAACCTGCACAGC--AGAACGA--CCCG--CGAAC-GCG-TCTA-TCTACGCA-AGG----GCG-AGC-T--CGGGCGC---TTCG-GCC-TCCGCG-CGAGC-----C-CA--AAGGCCG-AGC-CGGGTG-CTGCTGGG-AAATGCCTCGGC-CC-TTCCCGC-ACGCT--CGACCCGGTCCA-CAAACCAACCCCG---GCGCAGGAC-GCGCCAAGG-AAACACGAAACGAGAAG-AGCACGCGCCCGT-CGGCCCCG-GAAACGGG-CAGCCTCAGGGA-TGCGCTGTCCTCTATCTATAA--CCAAAACGACTC--TCGGCAACGG-ATATCTCGGCTCTCGCA-TCGA-TGAAGAACG-CAGCGAAATGCGATACTTGGTGTGAATTGC-AGAATCCCGCG-AACCATCG-AGTCTTTGAAC-GCAAGTT-GCGCCCGAAG-CCTTTCGGCCGAGGGCACGT-CTGCCTGGGTGTC-ACGCAACGTCGC--TCCCACCCC-GTGTGGGG-GCGGA-TTCTGGCC-TCCCGTGCG-CCG-GTCG-GCCGC-G--GTTG-GCCC-AAAAGCC-TAGTCCCC--GGCTG-CG-AATGCCA-CGA--CA-ATC--GGT----GGTTG-TAAGACCCTC-GGACAC--G-GTCG-TGCGC-GGACGCAC-GCC----CC--GGA-AC-ATCGAGACCCCTCTGCGTCCCTAAGGGCAC-GCTCAATGGGGCCCCCCCCGGGGAAAAATTAG--------------------------------------------------------------------------------------------------------------------------------------------
>JCCR41_KU561412
--------------------------------------------------------CTACGCAAG--CAAA-----CCCGTCCAA---GAG-GTCA-TGGGTGTA-AT-----GCG-CGC-T--CGGGCGT---TTCGTGCC-ACCGTG-TGAGCTACCAC-CT--ATTGCTG-AGCACGGTTGGCTGCTGCGGAGATGCGTCTGC-CG-TTCCCGC-ACAGTGGCGACCCGGTGCA-CGAACCGACCCCGTACGCGCAGGAC-GCGCCATGTAGTACACGAAAGGAGATGAGACCCGCGGCCGTACGGCCCCG-GAAACGGG-CGGCCTCAGGGG-TGCGCTGTCTTCTATGTATAA--CCAAAACGACTG--TTGGCAACGT-ATATCTCGGCTCTCGCA-TCGA-TGAAGAACG-CAGTGAAATGCGATACTTGGTGTGAATTGC-AGAATCCCGCG-AACCATCG-AGTCTTTGAAC-GCACGTT-GCGCCCGAAGGCCTTTCGGCCGAGGGCACGT-CTGCCTGGGTGTC-ACGCAACGTCGC--TCCCACCCG-GTGTGGGG-GCGGA-TTCTGGCG-TCCTGTGGTGCGG-GTCG-GCCGCGT--GTTG-GCCC-GAAAGACGTATTCCCC--GGCTGACG-AATGCCA-CCTGGCAAATCTTTGT----TGCTGTCACGACCCGTCGGACAC--GCGTCGATGCGC-GGACGCAC-GTCCCGTCCATGGATAC--ACACGTCCGCTCGGCATCTCTGAGGGCTC-TCTCCCATCTTCACGCAACGGATAGAAAA-----------------------------------------------------------------------------------------------------------------------------------------------
>JCCR43_KU561413
-----------------------TTTTTCCCTGGGGGGAAAGTCATTGT-CGAAACCTGCACAGC--AGAACGA--CCCG--CGCAC-GCG-TCTA-TCTACGCA-AGG----GCG-AGC-T--CGGGCGC---TTCG-GCC-CCCGCG-CGAGC-----C-CC--AATGCCG-AGC-CGGGTG-CTGCTGGG-AAATGCCTCGGC-CC-TTCCCGC-ACTCT--CGACCCGGTCCA-CAAACCAACCCCG---GCGCAGGAC-GCGCCAAGG-AAACACGAAACGAGAAG-AGCACGCGCCCGT-CGGCCCCG-GAAACGGG-CAGCCTCAGGGA-TGCGCTGTCCTCTATCTATAA--CCAAAACGACTC--TCGGCAACGG-ATATCTCGGCTCTCGCA-TCGA-TGAAGAACG-CAGCGAAATGCGATACTTGGTGTGAATTGC-AGAATCCCGCG-AACCATCG-AGTCTTTGAAC-GCAAGTT-GCGCCCGAAG-CCTTTCGGCCGAGGGCACGT-CTGCCTGGGTGTC-ACGCAACGTCGC--TCCCACCCC-GTGTGGGG-GCGGA-TTCTGGCC-TCCCGTGCG-CCG-GTCG-GCCGC-G--GTTG-GCCC-AAAAGCC-TAGTCCCC--GGCTG-CG-AATGCCA-CGA--CA-GTC-GGAT----GGTTG-TAAGACCCTC-GGACAC--G-GTCG-TGCGC-GGACGCAC-GCC----CC--GGA-AC-ATCGAGACCCCTCTGCGTCCCTAAGGGCAC-GCTCACTCGGAACCCCCCAGGATAATAAG-----------------------------------------------------------------------------------------------------------------------------------------------
>JCCR44_KU561414
----------------------------------------------TTG-CGAAACCTGCACAGC--AGAACGA--CCCG--CGAAC-GCG-TCTA-TCTACGCA-AGG----GCG-AGC-T--CGGGCGC---TTCG-GCC-CCCGCG-CGAGC-----C-CA--AAGGCCG-AGC-CGGGTG-CTGCTGGG-AAATGCCTCGGC-CC-TTCCCGC-ACGCT--CGACCCGGTCCA-CAAACCAACCCCG---GCGCAGGAC-GCGCCAAGG-AAACACGAAACGAGAAG-AGCACGCGCCCGT-CGGCCCCG-GAAACGGG-CAGCCTCAGGGA-TGCGCTGTCCTCTATCTATAA--CCAAAACGACTC--TCGGCAACGG-ATATCTCGGCTCTCGCA-TCGA-TGAAGAACG-CAGCGAAATGCGATACTTGGTGTGAATTGC-AGAATCCCGCG-AACCATCG-AGTCTTTGAAC-GCAAGTT-GCGCCCGAAG-CCTTTCGGCCGAGGGCACGT-CTGCCTGGGTGTC-ACGCAACGTCGC--TCCCACCCC-GTGTGGGG-GCGGA-TTCTGGCC-TCCCGTGCG-CCGAGTCGAGCCGC-G--GTTG-GCCCAAAAAGCC-TAGTTCCCCGGGCTG-CGAAATGCCA-CGAACAA-ATC--GGG---TGGTTGTTAAGACCCTCGGAACAACGA-GTCG-TGCGCGGGACGCAC-GCC----CC--GGA-AC-ATCGAGACCCCTCTGCGTCCCTAAGGGCAC-GCTCACATCGGCCCCCCCCCGGGGAAAAAACGGGGTTTT-------------------------------------------------------------------------------------------------------------------------------------
>JCCR45_KU561415
----------------------------------------AGATA-TGT-CGAA-CCTGCACAGC--AGAACGA--CCCG--CGAAC-GCGTCTTA-TCTACGCAAGGG----GCGTAGCTTCGCGGCCGC--TTTCG-GCCTTTCGCGCCGTGC-----T-TCAAAGGGTCG-TGCTCGGGTGTTTGCTGGGTTTTTGCCTCGGCCTCTTTCCCGC-ACGCT--CGACCCGGTCCA-CAAACCAACCCCG---GCGCAGGAC-GCGCCAAGG-AAACACGAAACGAGAAG-TGCACGCGCCCGT-CGGCCCCG-GAAACGGG-CAGCCTCAGGGA-TGCGCTGTCCTCTATCTATAA--CCAAAACGACTC--TCGGCAACGG-ATATCTCGGCTCTCGCA-TCGA-TGAAGAACG-CAGCGAAATGCGATACTTGGTGTGAATTGC-AGAATCCCGCG-AACCATCG-AGTCTTTGAAC-GCAAGTT-GCGCCCGAAG-CCTTTCGGCCGAGGGCACGT-CTGCCTGGGTGTC-ACGCAACGTCGC--TCCCACCCC-GTGTGGGG-GCGGA-TTCTGGCC-TCCCGTGCG-CCG-GTCG-GCCGC-G--GTTG-GCCC-AAAAGCC-TAGTCCCC-GGGCTG-CG-AATGCCA-CGA--CAAGTC--GGT----GGTTG-TAAGACCCTCGGAACAC--G-GTCG-TGCGC-GGACGCAC-GCC----CC--GGA-AC-ATCGAGACCCCTCTGCGTCCCTAAGGGCAC-GCTCCTGGGCCCCCCCCCGGGAGAAAAAACCGC-------------------------------------------------------------------------------------------------------------------------------------------
>JCCR46_KU561416
----------------------------ACCTGGGGGAGAAGATATTG--CGAAACCTGCACAGC--AGAACGA--CCCG--CGAAC-GCG-TCTA-TCTACGCA-AGG----GCG-AGC-T--CGGGCGC--TTTCG-GCC-CCCGCG-CGAGC-----C-CA--AAGGCCG-AGC-CGGGTG-CTGCTGGG-AAATGCCTCGGC-CC-TTCCCGC-ACGCT--CGACCCGGTCCA-CAAACCAACCCCG---GCGCAGGAC-GCGCCAAGG-AAACACGAAACGAGAAG-AGCACGCGCCCGT-CGGCCCCG-GAAACGGG-CAGCCTCAGGGA-TGCGCTGTCCTCTATCTATAA--CCAAAACGACTC--TCGGCAACGG-ATATCTCGGCTCTCGCA-TCGA-TGAAGAACG-CAGCGAAATGCGATACTTGGTGTGAATTGC-AGAATCCCGCG-AACCATCG-AGTCTTTGAAC-GCAAGTT-GCGCCCGAAG-CCTTTCGGCCGAGGGCACGT-CTGCCTGGGTGTC-ACGCAACGTCGC--TCCCACCCC-GTGTGGGGAGCGGA-TTCTGGCC-TCCCGTGCG-CCG-GTCG-GCCGC-G--GTTG-GCCC-AAAAGCC-TAGTCCCC-GAGCTG-CGAAATGCCA-CGA--CAAATC-GGGT----GGTTG-TAGGACCCTCGGAACAACGG-TTCG-TGCGCGGGACGCAC-GCC----CC--GGA-AC-ATCGAGACCCCTCTGCGTCCCTAAGGGCAC-GCTCACTCGNCCCCCCCCCCGGAGAAA-------------------------------------------------------------------------------------------------------------------------------------------------
>JCCR47_KU561417
---------------------------------------------TTTT----ATCCCTGGCAGC--AGAACGA--CCCG--CGAAC-GCG-TCTA-TCTACGCAATGG----GCT-AGC-T--CGGGCGC--TTTCG-GTT-TTCGCG-CGTGC-----T-TA--ATGGCCG-TGC-CGGGTG-CTGCTGGG-AATTGCCTCGGCTTC-TTCCCGC-ACTCT--CGACCCGGTCCA-CAAACCAACCCCG---GCGCAGGAC-GCGCCAAGG-AAACACGAAACGAGAAG-TGCACGCGCCCGT-CGGCCTCG-GAAACGGG-CAGCCTCAGGGA-TGCGCTGTCCTCTATCTATAA--CCAAAACGACTC--TCGGCAACGG-ATATCTCGGCTCTCGCA-TCGA-TGAAGAACG-CAGCGAAATGCGATACTTGGTGTGAATTGC-AGAATCCCGCG-AACCATCG-AGTCTTTGAAC-GCAAGTT-GCGCCCGAAG-CCTTTCGGCCGAGGGCACGT-CTGCCTGGGTGTC-ACGCAACGTCGC--TCCCACCCC-GTGTGGGGAGCGGA-TTCTGGCC-TCCCGTGCG-CCG-GTCG-GCCGC-G--GTTG-GCCCAAAAAGCC-TAGTCCCC-GGGCTG-CGAAATGCCA-CGAA-CAAATC-GGGT----GGTTGTTAAGACCCTCGGGACAACGG-TTCG-TGCGCGGGACGCACGGCC----CC--GGA-AC-ATCGAGACCCCTCTGCGTCCCTAAGGGCAC-GCTCACCGGCCCCCCCCCCGGGGGAAAAATAGGGGCGCCCTCGAATTTAAAC------------------------------------------------------------------------------------------------------------------------
>JCCANA_KU561418
------------AAAGAGAAGGAATTTTACCTGCGGGAAGGATCATTGT-CGAAACCTGCACAGC--AGAACGA--CCCG--CGAAC-GCG-TCTA-TCTACGCA-AGG----GCG-AGC-T--CGGGCGC---TTCG-GCC-CCCGCG-CGAGC-----C-CA--CTGTCCG-AGC-CGGGTG-CTGCTGGG-AAATGCCTCGGC-CC-TTCCCGC-ACTCT--CGACCCGGTCCA-CGAACCAACCCCG---GCGCAGGAC-GCGCCAAGG-AAACACGAAACGAGAAG-AGCACGCGCCCGT-CGGCCCCG-GAAACGGG-CAGCCTCAGGGA-TGCGCTGTCCTCTATCTATAA--CCAAAACGACTC--TCGGCAACGG-ATATCTCGGCTCTCGCA-TCGA-TGAAGAACG-CAGCGAAATGCGATACTTGGTGTGAATTGC-AGAATCCCGCG-AACCATCG-AGTCTTTGAAC-GCAAGTT-GCGCCCGAAG-CCTTTCGGCCGAGGGCACGT-CTGCCTGGGTGTC-ACGCAACGTCGC--TCCCACCCC-GTGTGGGG-GCGGA-TTCTGGCC-TCCCGTGCG-CCG-GTCG-GCCGC-G--GTTG-GCCC-AAAAGCC-TAGTCCCC--GGCTG-CG-AATGCCA-CGA--CA-ATC--GGT----GGTTG-TAAGACCCTC-GGACAC--G-GTCG-TGCGC-GGACGCAC-GCC----CC--GGA-AC-ATCGAGACCCCTCTGCGTCCCTAAGGGCAC-GCTCACATCCGAAACCCCCAGGATAGTTT-----------------------------------------------------------------------------------------------------------------------------------------------
>JCCINDIA_KU561419
GCCCGTTCCGGGGGGTGGGATGTGTTTTTCCTTGGGGGAAAGACATTGT-CGAAACCTGCACAGC--AGAACGA--CCCG--CGAAC-GCG-TCTA-TCTACGCA-AGG----GCG-AGC-T--CGGGCGC---TTCG-GCC-CCCGCG-CGAGC-----C-CA--AAGGCCG-AGC-CGGGTG-CTGCTGGG-AAATGCCTCGGC-CC-TTCCCGC-ACGCT--CGACCCGGTCCA-CAAACCAACCCCG---GCGCAGGAC-GCGCCAAGG-AAACACGAAACGAGAAG-AGCACGCGCCCGT-CGGCCCCG-GAAACGGG-CAGCCTCAGGGA-TGCGCTGTCCTCTATCTATAA--CCAAAACGACTC--TCGGCAACGG-ATATCTCGGCTCTCGCA-TCGA-TGAAGAACG-CAGCGAAATGCGATACTTGGTGTGAATTGC-AGAATCCCGCG-AACCATCG-AGTCTTTGAAC-GCAAGTT-GCGCCCGAAG-CCTTTCGGCCGAGGGCACGT-CTGCCTGGGTGTC-ACGCAACGTCGC--TCCCACCCC-GTGTGGGG-GCGGA-TTCTGGCC-TCCCGTGCG-CCG-GTCG-GCCGC-G--GTTG-GCCC-AAAAGCC-TAGTCCCC--GGCTG-CG-AATGCCA-CGA--CA-ATC--GGT----GGTTG-TAAGACCCTC-GGACAC--G-GTCG-TGCGC-GGACGCAC-GCC----CC--GGA-AC-ATCGAGACCCCTCTGCGTCCCTAAGGGCAC-GCTCACTCGGAACCCCCCGGGAT-----------------------------------------------------------------------------------------------------------------------------------------------------
>JCCLEP_KU561420
--------------------------AACCGGGGGGGGGAAGACATTGT-CGAAACCTGCACAGC--AGAACGA--CCCG--CGACC-GCGTTCTA-TCTACGCA-AGG----GCG-AGC-T--CGGGCGC---TTCG-GCC-CCCGCG-CGAGC-----C-CA--AAGGCCG-AGC-CGGGTG-CTGCTGGG-AAATGCCTCGGC-CC-TTCCCGC-ACTCT--CGACCCGGTCCA-CAAACCAACCCCG---GCGCAGGAC-GCGCCAAGG-AAACACGAAACGAGAAG-AGCACGCGCCCGT-CGGCCCCG-GAAACGGG-CAGCCTCAGGGA-TGCGCTGTCCTCTATCTATAA--CCAAAACGACTC--TCGGCAACGG-ATATCTCGGCTCTCGCA-TCGA-TGAAGAACG-CAGCGAAATGCGATACTTGGTGTGAATTGC-AGAATCCCGCG-AACCATCG-AGTCTTTGAAC-GCAAGTT-GCGCCCGAAG-CCTTTCGGCCGAGGGCACGT-CTGCCTGGGTGTC-ACGCAACGTCGC--TCCCACCCC-GTGTGGGG-GCGGA-TTCTGGCC-TCCCGTGCG-CCG-GTCG-GCCGC-G--GTTG-GCCC-AAAAGCC-TAGTCCCC--GGCTG-CG-AATGCCA-CGA--CA-ATC--GGT----GGTTG-TAAGACCCTCGGGACAC--G-GTCG-TGCGC-GGACGCAC-GCC----CC--GGA-AC-ATCGAGACCCCTCTGCGTCCCTAAGGGCAC-GCTCACATCGGGGCCCCCCCCGGGAAAATT----------------------------------------------------------------------------------------------------------------------------------------------
>JCCMG_KU561421
---------------------AATTTTACCTGGGGGGGAAGGTCATTGT-CGAAACCTGCACAGC--AGAACGA--CCCG--CGAAC-GCG-TCTA-TCTACGCA-AGG----GCG-AGC-T--CGGGCGC---TTCG-GCC-CCCGCG-CGAGC-----C-CA--AAGGCCG-AGC-CGGGTG-CTGCTGGG-AAATGCCTCGGC-CC-TTCCCGC-ACTCT--CGACCCGGTCCA-CAAACCAACCCCG---GCGCAGGAC-GCGCCAAGG-AAACACGAAACGAGAAG-AGCACGCGCCCGT-CGGCCCCG-GAAACGGG-CAGCCTCAGGGA-TGCGCTGTCCTCTATCTATAA--CCAAAACGACTC--TCGGCAACGG-ATATCTCGGCTCTCGCA-TCGA-TGAAGAACG-CAGCGAAATGCGATACTTGGTGTGAATTGC-AGAATCCCGCG-AACCATCG-AGTCTTTGAAC-GCAAGTT-GCGCCCGAAG-CCTTTCGGCCGAGGGCACGT-CTGCCTGGGTGTC-ACGCAACGTCGC--TCCCACCCC-GTGTGGGG-GCGGA-TTCTGGCC-TCCCGTGCG-CCG-GTCG-GCCGC-G--GTTG-GCCC-AAAAGCC-TAGTCCCC--GGCTG-CG-AATGCCA-CGA--CA-ATC--GGT----GGTTG-TAAGACCCTC-GGACAC--G-GTCG-TGCGC-GGACGCAC-GCC----CC--GGA-AC-ATCGAGACCCCTCTGCGTCCCTAAGGGCAC-GCTCCACGGGCCCCCCCCCGGGGA----------------------------------------------------------------------------------------------------------------------------------------------------
>JCCMIR_KU561422
------------------------TTTTCCCCGGGGGGGGAAGTATTGT-CGAAACCTGCACAGC--AGAACGA--CCCG--CGAAC-GCG-TCTA-TCTACGCA-AGG----GCG-AGC-T--CGGGCGC---TTCG-GCC-TTCGCG-CGTGC-----C-CA--TAGGCCG-AGC-CGGGTG-CTGCTGGG-TTTTGCCTCGGC-CC-TTCTCGC-ACTCT--CGACCCGGTCCA-CAAACCAACCCCG---GCGCAGGAC-GCGCCAAGG-AAACACGAAACGAGAAG-TGCACGCGCCCGT-CGGCCCCG-GAAACGGG-CAGCCTCAGGGA-TGCGCTGTCCTCTATCTATAA--CCAAAACGACTC--TCGGCAACGG-ATATCTCGGCTCTCGCA-TCGA-TGAAGAACG-CAGCGAAATGCGATACTTGGTGTGAATTGC-AGAATCCCGCG-AACCATCG-AGTCTTTGAAC-GCAAGTT-GCGCCCGAAG-CCTTTCGGCCGAGGGCACGT-CTGCCTGGGTGTC-ACGCAACGTCGC--TCCCACCCC-GTGTGGGG-GCGGA-TTCTGGCC-TCCCGTGCG-CCG-GTCG-GCCGC-G--GTTG-GCCC-AAAAGCC-TAGTCCCC--GGCTG-CG-AATGCCA-CGA--CA-ATC--GGT----GGTTG-TAAGACCCTC-GGACAC--G-GTCG-TGCGC-GGACGCAC-GCC----CC--GGA-AC-ATCGAGACCCCTCTGCGTCCCTAAGGGCAC-GCTCCTGGGCCCCCCCCCCCGGGGGAAAAA----------------------------------------------------------------------------------------------------------------------------------------------
>JCCR2_KU561423
---------------------------ACCTGCGGAAAAGGATCATTGT-CGAAACCTGCACAGC--AGAACGA--CCCG--CGAAC-GCG-TCTA-TCTACGCA-AGG----GCG-AGC-T--CGGGCGC---TTCG-GCC-CCCGCG-CGAGC-----C-CA--AAGGCCG-AGC-CGGGTG-CTGCTGGG-AAATGCCTCGGC-CC-TTCCCGC-ACTCT--CGACCCGGTCCA-CAAACCAACCCCG---GCGCAGGAC-GCGCCAAGG-AAACACGAAACGAGAAG-AGCACGCGCCCGT-CGGCCCCG-GAAACGGG-CAGCCTCAGGGA-TGCGCTGTCCTCTATCTATAA--CCAAAACGACTC--TCGGCAACGG-ATATCTCGGCTCTCGCA-TCGA-TGAAGAACG-CAGCGAAATGCGATACTTGGTGTGAATTGC-AGAATCCCGCG-AACCATCG-AGTCTTTGAAC-GCAAGTT-GCGCCCGAAG-CCTTTCGGCCGAGGGCACGT-CTGCCTGGGTGTC-ACGCAACGTCGC--TCCCACCCC-GTGTGGGG-GCGGA-TTCTGGCC-TCCCGTGCG-CCG-GTCG-GCCGC-G--GTTG-GCCC-AAAAGCC-TAGTCCCC--GGCTG-CG-AATGCCA-CGA--CA-ATC--GGT----GGTTG-TAAGACCCTC-GGACAC--G-GTCG-TGCGC-GGACGCAC-GCC----CC--GGA-AC-ATCGAGACCCCTCTGCGTCCCTAAGGGCAC-GCTCACATCGGAACCCCCAGGA------------------------------------------------------------------------------------------------------------------------------------------------------
>JCCR38_KU561424
----------------------------ACCTGCGGGAAGGATCATTGT-CGAAACCTGCACAGC--AGAACGA--CCCG--CGAAC-GCG-TCTA-TCTACGCA-AGG----GCG-AGC-T--CGGGCGC---TTCG-GCC-CCCGCG-CGAGC-----C-CA--AAGGCCG-AGC-CGGGTG-CTGCTGGG-AAATGCCTCGGC-CC-TTCCCGC-ACTCT--CGACCCGGTCCA-CAAACCAACCCCG---GCGCAGGAC-GCGCCAAGG-AAACACGAAACGAGAAG-AGCACGCGCCCGT-CGGCCCCG-GAAACGGG-CAGCCTCAGGGA-TGCGCTGTCCTCTATCTATAA--CCAAAACGACTC--TCGGCAACGG-ATATCTCGGCTCTCGCA-TCGA-TGAAGAACG-CAGCGAAATGCGATACTTGGTGTGAATTGC-AGAATCCCGCG-AACCATCG-AGTCTTTGAAC-GCAAGTT-GCGCCCGAAG-CCTTTCGGCCGAGGGCACGT-CTGCCTGGGTGTC-ACGCAACGTCGC--TCCCACCCC-GTGTGGGG-GCGGA-TTCTGGCC-TCCCGTGCG-CCG-GTCG-GCCGC-G--GTTG-GCCC-AAAAGCC-TAGTCCCC--GGCTG-CG-AATGCCA-CGA--CA-ATC--GGT----GGTTG-TAAGACCCTC-GGACAC--G-GTCG-TGCGC-GGACGCAC-GCC----CC--GGA-AC-ATCGAGACCCCTCTGCGTCCCTAAGGGCAC-GCTCACATCGGGACCCCAGGAAA-----------------------------------------------------------------------------------------------------------------------------------------------------
>JC_NONTOXIC1_18__KF500512
--------------------------------------AGGATCATTGT-CGAAACCTGCACAGC--AGAACGA--CCCG--CGAAC-GCG-TCTA-TCTACGCA-AGG----GCA-AGC-T--CGGGCGC---TTCG-GCC-CCCGCG-CGAGC-----C-CA--AAGGCCG-AGC-CGGGTG-CTGCTGGG-AAATGCCTCGGC-CC-TTCCCGC-ACGCT--CGACCCGGTCCA-CAAACCAACCCCG---GCGCAGGAC-GCGCCAAGG-AAACACGAAACGAGAAG-AGCACGCGCCCGT-CGGCCCCG-GAAACGGG-CAGCCTCAGGGA-TGCGCTGTCCTCTATCTATAA--CCAAAACGACTC--TCGGCAACGG-ATATCTCGGCTCTCGCA-TCGA-TGAAGAACG-CAGCGAAATGCGATACTTGGTGTGAATTGC-AGAATCCCGCG-AACCATCG-AGTCTTTGAAC-GCAAGTT-GCGCCCGAAG-CCTTTCGGCCGAGGGCACGT-CTGCCTGGGTGTC-ACGCAACGTCGC--TCCCACCCC-GTGTGGGG-GCGGA-TTCTGGCC-TCCCGTGCG-CCG-GTCG-GCCGC-G--GTTG-GCCC-AAAAGCC-TAGTCCCC--GGCTG-CG-AATGCCA-CGA--CA-ATC--GGT----GGTTG-TAAGACCCTC-GGACAC--G-GTCG-TGCGC-GGACGCAC-GCC----CC--GGA-AC-ATCGAGACCCCTCTGCGTCCCTAAGGGCAC-GCTCCCATCGCGACCCCAGGTCAGGCGGGACTACCCGCTGAGTTTAAGCATATCAATAAGCGGAGGAAAAGAAACTTACCAGGATTCCCCTAGTAACGGCGAGCGAACCGGGAAATGCCCAGCTTGAGAATCGGATGCCCCCGGCGTCCGAATTGTAGTCTGGAGAAGCGTC
>JCI12_EU700428_India
-----------------------------ACCTGCGGAAGGATCATTGT-CGAAACCTGCACAGC--AGAACGA--CCCG--CGAAC-GCG-TCTA-TCTACGCA-AGG----GCG-ACC-T--CCGGCGC---TTCG-ACC-CCCGTA-CGAGC-----C-AA--AAGACTG-CAT-TGGGGG-CTATCAGG-ATTTGCCTCGGC-CC-TTCCCGC-ACGCT--CAACCCAGTCCA-CCAACCAACCCCG---GCATAGAAC-GAGCCAAGG-AAACATGAAACGAGAAG-AGCATGCGCCCAT-CGGCCTCG-GAAACGGG-CAGCCGTAGGGA-TGCATTGTCCTCTATCTATAA--CCAAGACAACTC--TCAACAACAG-ATATCTCGGCTCTCGCA-TCGA-TGAAGAACG-CAGCGAAATGCGATACTTGGTGTGAATTGC-AGAATCCCGCG-AACCATCG-AGTCTTTGAAC-GCAAGTT-GCGCCCGAAG-CCTTTCGGCCGAGGGCACGT-CTGCCTGGGTGTC-ACGCAACGTCGC--TCCCACCCC-GTGTGGGG-GCGGA-TTCTGGCC-TCCCGTGCG-CCG-GTCG-GCCGC-G--GTTG-GCCC-AAAAGCC-TAGTCCCC--GGCTG-CG-AATGCCA-CGA--CA-ATC--GGT----GGTTG-TAAGACCCTC-GGACAC--G-GTCG-TGCGC-GGACGCAC-GCC----CC--GGA-AC-ATCGAGACCCCTCTGCGTCCCTAAGGGCAC-GCTCACATCGCGACCCCAGG--------------------------------------------------------------------------------------------------------------------------------------------------------
>JCE50_EU700445_Madagascar
-----------------------------ACCTGCGGAAGGATCATTGT-CGAAACCTGCACAGC--AGAACGA--CCCG--CGAAC-GCG-TCTA-TCTACGCA-AGG----GCG-AGC-T--CGGGCGC---TTCG-GCC-CCCGCG-CGAGC-----C-CA--AAGGCCG-AGC-CGGGTG-CTGCTGGG-AAATGCCTCGGC-CC-TTCCCGC-ACTCT--CGACCCGGTCCA-CAAACCAACCCCG---GCGCAGGAC-GCGCCAAGG-AAACACGAAACGAGAAG-AGCACGCGCCCGT-CGGCCCCG-GAAACGGG-CAGCCTCAGGGA-TGCGCTGTCCTCTATCTATAA--CCAAAACGACTC--TCGGCAACGG-ATATCTCGGCTCTCGCA-TCGA-TGAAGAACG-CAGCGAAATGCGATACTTGGTGTGAATTGC-AGAATCCCGCG-AACCATCG-AGTCTTTGAAC-GCAAGTT-GCGCCCGAAG-CCTTTCGGCCGAGGGCACGT-CTGCCTGGGTGTC-ACGCAACGTCGC--TCCCACCCC-GTGTGGGG-GCGGA-TTCTGGCC-TCCCGTGCG-CCG-GTCG-GCCGC-G--GTTG-GCCC-AAAAGCC-TAGTCCCC--GGCTG-CG-AATGCCA-CGA--CA-ATC--GGT----GG-TG-TAAGACCCTC-GGACAC--G-GTCG-TGCGC-GGACGCAC-GCC----CC--GGA-AC-ATCGAGACCCCTCTGCGTCCCTAAGGGCAC-GCTCACATCGCGACCCCAGG--------------------------------------------------------------------------------------------------------------------------------------------------------
>JCE51_EU700446_Africa
-----------------------------ACCTGCGGAAGGATCATTGT-CGAAACCTGCACAGC--AGAACGA--CCCG--CGAAC-GCG-TCTA-TCTACGCA-AGG----GCG-AGC-T--CGGGCGC---TTCG-GCC-CCCGCG-CGAGC-----C-CA--AAGGCCG-AGC-CGGGTG-CTGCTGGG-AAATGCCTCGGC-CC-TTCCCGC-ACTCT--CGACCCGGTCCA-CAAACCAACCCCG---GCGCAGGAC-GCGCCAAGG-AAACACGAAACGAGAAG-AGCACGCGCCCGT-CGGCCCCG-GAAACGGG-CAGCCTCAGGGA-TGCGCTGTCCTCTATCTATAA--CCAAAACGACTC--TCGGCAACGG-ATATCTCGGCTCTCGCA-TCGA-TGAAGAACG-CAGCGAAATGCGATACTTGGTGTGAATTGC-AGAATCCCGCG-AACCATCG-AGTCTTTGAAC-GCAAGTT-GCGCCCGAAG-CCTTTCGGCCGAGGGCACGT-CTGCCTGGGTGTC-ACGCAACGTCGC--TCCCACCCC-GTGTGGGG-GCGGA-TTCTGGCC-TCCCGTGCG-CCG-GTCG-GCCGC-G--GTTG-GCCC-AAAAGCC-TAGTCCCC--GGCTG-CG-AATGCCA-CGA--CA-ATC--GGT----GGTTG-TAAGACCCTC-GGACAC--G-GTCG-TGCGCGGGACGCAC-GCC----CC--GGA-AC-ATCGAGACCCCTCTGCGTCCCTAAGGGCAC-GCTCACATCGCGACCCCAGG--------------------------------------------------------------------------------------------------------------------------------------------------------
>JCE52_EU700447_Cape_Verde
-----------------------------ACCTGCGGAAGGATCATTGT-CGAAACCTGCACAGC--AGAACGA--CCCG--CGAAC-GCG-TCTA-TCTACGCA-AGG----GCG-AGC-T--CGGGCGC---TTCG-GCC-CCCGCG-CGAGC-----C-CA--AAGGCCG-AGC-CGGGTG-CTGCTGGG-AAATGCCTCGGC-CC-TTCCCGC-ACGCT--CGACCCGGTCCA-CAAACCAACCCCG---GCGCAGGAC-GCGCCAAGG-AAACACAAAACGAGAAG-AGCACGCGCCCGT-CGGCGCCG-GAAACGGG-CAGCCTCAGGGA-TGCGCTGTCCTCTATCTATAA--CCAAAACGACTC--TCGGCAACGG-ATATCTCGGCTCTCGCA-TCGA-TGAAGAACG-CAGCGAAATGCGATACTTGGTGTGAATTGC-AGAATCCCGCG-AACCATCG-AGTCTTTGAAC-GCAAGTT-GCGCCCGAAG-CCTTTCGGCCGAGGGCACGT-CTGCCTGGGTGTC-ACGCAACGTCGC--TCCCACCCC-GTGTGGGG-GCGGA-TTCTGGCC-TCCCGTGCG-CCG-GTCG-GCCGC-G--GTTG-GCCC-AAAAGCC-TAGTCCCC--GGCTG-CG-AATGCCA-CGA--CA-ATC--GGT----GGTTG-TAAGACCCTC-GGACAC--G-GTCG-TGCGC-GGACGCAC-GCG----CC--GGA-AC-ATCGAGACCCCTCTGCGTCCCTAAGGGCAC-GCTCACATCGCGACCCCAGG--------------------------------------------------------------------------------------------------------------------------------------------------------
>JCE54_EU700449_Spain
-----------------------------ACCTGCGGAAGGATCATTGT-CGAAACCTGCACAGC--AGAACGA--CCCG--CGAAC-GCG-TCTA-TCTACGCA-AGG----GCG-AGC-T--CGGGCGC---TTCG-GCC-CCCGCG-CGAGC-----C-CA--AAGGCCG-AGC-CGGGTG-CTGCTGGG-AAATGCCTCGGC-CC-TTCCCGC-ACTCT--CGACCCGGTCCA-CAAACCAACCCCG---GCGCAGGAC-GCGCCAAGG-AAACACGAAACGAGAAG-AGCACGCGCCCGT-CGGCCCCG-GAAACGGG-CAGCCTCAGGGA-TGCGCTGTCCTCTATCTATAA--CCAAAACGACTC--TCGGCAACGG-ATATCTCGGCTCTCGCA-TCGA-TGAAGAACG-CAGCGAAATGCGATACTTGGTGTGAATTGC-AGAATCCCGCG-AACCATCG-AGTCTTTGAAC-GCAAGTT-GCGCCCGAAG-CCTTTCGGCCGAGGGCACGT-CTGCCTGGGTGTC-ACGCAACGTCGC--TCCCACCCC-GTGTGGGG-GCGGA-TTCTGGCC-TCCCGTGCG-CCG-GTCG-GCCGC-G--GTTG-GCCC-AAAAGCC-TAGTCCCC--GGCTG-CG-AATGCCA-CGA--CA-ATC--GGT----GGTTG-TAAGACCCTC-GGACAC--G-GTCG-TGCGC-GGACGCAC-GCC----CC--GGA-AC-ATCGAGACCCCTCTGCGTCCCTAAGGGCAC-GCTCACATCGCGACCCCAGG--------------------------------------------------------------------------------------------------------------------------------------------------------
>JCE55_EU700450_Mexico
-----------------------------ACCTGCGGAAGGATCATTGT-CGAAACCTGCACAGC--AGAACGA--CCCG--CGAAC-GCG-TCTA-TCTACGCA-AGG----GCG-AGC-T--CGGGCGC---TTCG-GCC-CCCGCG-CGAGC-----C-CA--AAGGCCG-AGC-CGGGTG-CTGCTGAG-AAATGCCTCGGC-CC-TTCCCGC-ACGCT--CGACCCGGTCCA-CAAACCAACCCCG---GCGCAGGAC-GCGCCAAGG-AAACACGAAACGAGAAG-AGCACGCGCCCGT-CGGCCCCG-GAAACGGG-CAGCCTCAGGGA-TGCGCTGTCCTCTATCTATAA--CCAAAACGACTC--TCGGCAACGG-ATATCTCGGCTCTCGCA-TCGA-TGAAGAACG-CAGCGAAATGCGATACTTGGTGTGAATTGC-AGAATCCCGCG-AACCATCG-AGTCTTTGAAC-GCAAGTT-GCGCCCGAAG-CCTTTCGGCCGAGGGCACGT-CTGCCTGGGTGTC-ACGCAACGTCGC--TCCCACCCC-GTGTGGGG-GCGGA-TTCTGGCC-TCCCGTGCG-CCG-GTCG-GCCGC-G--CTTG-GCCC-AAAAGCC-TAGTCCCC--GGCTG-CG-AATGCCA-CGA--CA-ATC--GGT----GGTTG-TAAGACCCTC-GGACAC--G-GTCG-TGCGC-GGACGCAC-GCC----CC--GGA-AC-ATCGAGACCCCTCTGCGTCCCTAAGGGCAC-GCTCACATCGCGACCCCAGG--------------------------------------------------------------------------------------------------------------------------------------------------------
>JCE57_EU700452_Mexico
-----------------------------ACCTGCGGAAGGATCATTGT-CGAAACCTGCACAGC--AGAACGA--CCCG--CGAAC-GCG-TCTA-TCTACGCA-AGG----GCG-AGC-T--CGGGCGC---TTCG-GCC-CCCGCG-CGAGC-----C-CA--AAGGCCG-AGC-CGGGTG-CTGCTGGG-AAATGCCTCGGC-CC-TTCCCGC-ACGCT--CGACCCGGTCCA-CAAACCAACCCCG---GCGCAGGAC-GCGCCAAGG-AAACACGAAACGAGAAG-AGCACGCGCCCGT-CGGCCCCG-GAAACGGG-CAGCCTCAGGGA-TGCGCTGTCCTCTATCTATAA--CCAAAACGACTC--TCGGCAACGG-ATATCTCGGCTCTCGCA-TCGA-TGAAGAACG-CAGCGAAATGCGATACTTGGTGTGAATTGC-AGAATCCCGCG-AACCATCG-AGTCTTTGAAC-GCAAGTT-GCGCCCGAAG-CCTTTCGGCCGAGGGCACGT-CTGCCTGGGTGTC-ACGCAACGTCGC--TCCCACCCC-GTGTGGGG-GCGGA-TTCTGGCC-TCCCGTGCG-CCG-GTCG-GCCGC-G--GTTG-GCCC-AAAAGCC-TAGTCCCC--GGCTG-CG-AATGCCA-CGA--CA-ATC--GGT----GGTTG-TAAGACCCTC-GGACAC--G-GTCG-TGCGC-GGACGCAC-GCC----CC--GGA-AC-ATCGAGACCCCTCTGCGTCCCTAAGGGCAC-GCTCACATCGCGACCCCAGG--------------------------------------------------------------------------------------------------------------------------------------------------------
>JCE60__EU700455_Cape_Verde
-----------------------------ACCTGCGGAAGGATCATTGT-CGAAACCTGCACAGC--AGAACGA--CCCG--CGAAC-GCG-TCTA-TCTACGCA-AGG----GCG-AGC-T--CGGGCGC---TTCG-GCC-CCCGCG-CGAGC-----C-CA--AAGGCCG-AGC-CGGGTG-CTGCTGGG-AAATGCCTCGGC-CC-TTCCCGC-ACTCT--CGACCCGGTCCA-CAAACCAACCCCG---GCGCAGGAC-GCGCCAAGG-AAACACGAAACGAGAAG-AGCACGCGCCCGT-CGGCCCCG-GAAACGGG-CAGCCTCAGGGA-TGCGCTGTCCTCTATCTATAA--CCAAAACGACTC--TCGGCAACGG-ATATCTCGGCTCTCGCA-TCGA-TGAAGAACG-CAGCGAAATGCGATACTTGGTGTGAATTGC-AGAATCCCGCG-AACCATCG-AGTCTTTGAAC-GCAAGTT-GCGCCCGAAG-CCTTTCGGCCGAGGGCACGT-CTGCCTGGGTGTC-ACGCAACGTCGC--TCCCACCCC-GTGTGGGG-GCGGA-TTCTGGCC-TCCCGTGCG-CCG-GTCG-GCCGC-G--GTTG-GCCC-AAAAGCC-TAGTCCCC--GGCTG-CG-AATGCCA-CGA--CA-ATC--GGT----GGTTG-TAAGACCCTC-GGACAC--G-GTCG-TGCGC-GGACGCAC-GCC----CC--GGA-AC-ATCGAGACCCCTCTGCGTCCCTAAGGGCAC-GCTCACATCGCGACCCCAGG--------------------------------------------------------------------------------------------------------------------------------------------------------
>JCE61__EU700456_Mexico
-----------------------------ACCTGCGGAAGGATCATTGT-CGAAACCTGCACAGC--AGAACGA--CCCG--CGAAC-GCG-TCTA-TCTACGCA-AGG----GCG-AGC-T--CGGGCGC---TTCG-GCC-CCCGCG-CGAGC-----C-CA--AAGGCCG-AGC-CGGGTG-CTGCTGGG-AAATGCCTCGGC-CC-TTCCCGC-ACGCT--CGACCCGGTCCA-CAAACCAACCCCG---GCGCAGGAC-GCGCCAAGG-AAACACGAAACGAGAAG-AGCACGCGCCCGT-CGGCCCCG-GAAACGGG-CAGCCTCAGGGA-TGCGCTGTCCTCTATCTATAA--CCAAAACGACTC--TCGGCAACGG-ATATCTCGGCTCTCGCA-TCGA-TGAAGAACG-CAGCGAAATGCGATACTTGGTGTGAATTGC-AGAATCCCGCG-AACCATCG-AGTCTTTGAAC-GCAAGTT-GCGCCCGAAG-CCTTTCGGCCGAGGGCACGT-CTGCCTGGGTGTC-ACGCAACGTCGC--TCCCACCCC-GTGTGGGG-GCGGA-TTCTGGCC-TCCCGTGCG-CCG-GTCG-GCCGC-G--GTTG-GCCC-AAAAGCC-TAGTCCCC--GGCTG-CG-AATGCCA-CGA--CA-ATC--GGT----GGTTG-TAAGACCCTC-GGACAC--G-GTCG-TGCGC-GGACGCAC-GCC----CC--GGA-AC-ATCGAGACCCCTCTGCGTCCCTAAGGGCAC-GCTCACATCGCGACCCCAGG--------------------------------------------------------------------------------------------------------------------------------------------------------
>J._grandulifera_EU881726
-----------------------------ACCTGCGGAAGGATCATTGT-CGAAACTT---------GGTTCGA--CCCGAGAGACCGGAG---CG-TCTTCTTGCAGG----GTG-AGC-T--CAGTCGC---TTTG-GCC-CCTGTG-CGAGC-----C-CA--AAGATTG-CGT-CGGGCG-CCGCTGGG-AAGTGCCTCGGC-CC-TTCCCGC-ACCCT--CGACGCAGCTCA-TAAACCGACCACG---GCGCAGGAC-GCGCCAAGG-AAACACGAAACGAGAAG-AGCACGCACTCGT-CGGGCCTG-GAAATGGG-CAGCCGTGGGGA-TGCGTTGTTCTCTATCTATAA--TCGAAACGACTC--TCGGCAACGG-ATATCTCGGCTCTCGCA-TCGA-TGAAGAACG-CAGCGAAATGCGATACTTGGTGTGAATTGC-AGAATCCCGCG-AACCATCG-AGTCTTTGAAC-GCAAGTT-GCGCCTGAAG-CCTTTCGGCCGAGGGCACGT-CTGCCTGGGTGTC-ACGCAATGTCGC--TCCCACCCCATTGAGGGG-GCGGA-TTCTGGCC-TCCCGTGCG-TTG-ATCG-CCCGC-G--GTTG-GCCC-AAAAGCCTAAGTCCCT--GGCGG-CG-AACGCCA-CGG--CA-ATC--GGT----GGTTG-TAAGACCCTC-GGACAC--T-GTCG-TGCGC-GGACGCAT-GCC----CC--GGA-AC-AGCGAGACCCTGATGCATCCCTAAGGGCAC-GCTCACATCGCGACCCCAGG--------------------------------------------------------------------------------------------------------------------------------------------------------
